# Supplementary material for: Transgressive phenotypes from outbreeding between the Trichoderma reesei hyper producer RutC30 and a natural isolate
Source: Microbiol Spectr. 2024 Aug 20;12(10):e00441-24. doi: 10.1128/spectrum.00441-24 (PMC11448445; doi:10.1128/spectrum.00441-24)
Supplement: Supplementary File S1 — Allelic version of the genes in the 10 selected strains. [file spectrum.00441-24-s0002.xlsx]

## Sheet: genes allelic version
Supplementary file 1 : allelic version of the genes in the 10 selected strains. A2 genes allelic version are in purple, RutC30 genes allelic version are in orange, genes duplicated with both allelic versions (A2 and RutC30) are in blue, chimeric genes located at a junction between A2 and RutC30 are in yellow.
ID	ID-JGI	RuA-10	RuA-70	RuA-74	RuA-82	RuA-94	RuA-128	RuA-141	RuA-148	RuA-149	RuA-156
TrA0001W	59801	A2	A2	A2	RutC30	A2	A2	RutC30	A2	A2	RutC30
TrA0002C	106720	A2	A2	A2	RutC30	A2	A2	RutC30	A2	A2	RutC30
TrA0003W	59900	A2	A2	A2	RutC30	A2	A2	RutC30	A2	A2	RutC30
TrA0004W	60560	A2	A2	A2	RutC30	A2	A2	RutC30	A2	A2	RutC30
TrA0005W		A2	A2	A2	RutC30	A2	A2	RutC30	A2	A2	RutC30
TrA0006W	60028	A2	A2	A2	RutC30	A2	A2	RutC30	A2	A2	RutC30
TrA0007W	121500	A2	A2	A2	RutC30	A2	A2	RutC30	A2	A2	RutC30
TrA0008W	59791	A2	A2	A2	RutC30	A2	A2	RutC30	A2	A2	RutC30
TrA0009W	60518	A2	A2	A2	RutC30	A2	A2	RutC30	A2	A2	RutC30
TrA0010C	59952	A2	A2	A2	RutC30	A2	A2	RutC30	A2	A2	RutC30
TrA0011C	60374	A2	A2	A2	RutC30	A2	A2	RutC30	A2	A2	RutC30
TrA0012W	60418	A2	A2	A2	RutC30	A2	A2	RutC30	A2	A2	RutC30
TrA0013C	106706	A2	A2	A2	RutC30	A2	A2	RutC30	A2	A2	RutC30
TrA0014C	41208	A2	A2	A2	RutC30	A2	A2	RutC30	A2	A2	RutC30
TrA0015W		A2	A2	A2	RutC30	A2	A2	RutC30	A2	A2	RutC30
TrA0016C	121499	A2	A2	A2	RutC30	A2	A2	RutC30	A2	A2	RutC30
TrA0017W	121498	A2	A2	A2	RutC30	A2	A2	RutC30	A2	A2	RutC30
TrA0018C	60149	A2	A2	A2	RutC30	A2	A2	RutC30	A2	A2	RutC30
TrA0019C	121495	A2	A2	A2	RutC30	A2	A2	RutC30	A2	A2	RutC30
TrA0020C	106697	A2	A2	A2	RutC30	A2	A2	RutC30	A2	A2	RutC30
TrA0021W	60052	A2	A2	A2	RutC30	A2	A2	RutC30	A2	A2	RutC30
TrA0022W	106695	A2	A2	A2	RutC30	A2	A2	RutC30	A2	A2	RutC30
TrA0023W	60018	A2	A2	A2	RutC30	A2	A2	RutC30	A2	A2	RutC30
TrA0024C	47479	A2	A2	A2	RutC30	A2	A2	RutC30	A2	A2	RutC30
TrA0025C	60419	A2	A2	A2	RutC30	A2	A2	RutC30	A2	A2	RutC30
TrA0027W	121491	A2	A2	A2	RutC30	A2	A2	RutC30	A2	A2	RutC30
TrA0028C	60458	A2	A2	A2	RutC30	A2	A2	RutC30	A2	A2	RutC30
TrA0029W		A2	A2	A2	RutC30	A2	A2	RutC30	A2	A2	RutC30
TrA0030W	106686	A2	A2	A2	RutC30	A2	A2	RutC30	A2	A2	RutC30
TrA0031W	60144	A2	A2	A2	RutC30	A2	A2	RutC30	A2	A2	RutC30
TrA0032W	106684	A2	A2	A2	RutC30	A2	A2	RutC30	A2	A2	RutC30
TrA0033W	77311	A2	A2	A2	RutC30	A2	A2	RutC30	A2	A2	RutC30
TrA0034W	77309	A2	A2	A2	RutC30	A2	A2	RutC30	A2	A2	RutC30
TrA0035W	106680	A2	A2	A2	RutC30	A2	A2	RutC30	A2	A2	RutC30
TrA0036C	22143	A2	A2	A2	RutC30	A2	A2	RutC30	A2	A2	RutC30
TrA0037W	121486	A2	A2	A2	RutC30	A2	A2	RutC30	A2	A2	RutC30
TrA0038C	106677	A2	A2	A2	RutC30	A2	A2	RutC30	A2	A2	RutC30
TrA0039W	106676	A2	A2	A2	RutC30	A2	A2	RutC30	A2	A2	RutC30
TrA0040W	60187	A2	A2	A2	RutC30	A2	A2	RutC30	A2	A2	RutC30
TrA0041C	60328	A2	A2	A2	RutC30	A2	A2	RutC30	A2	A2	RutC30
TrA0042C	60565	A2	A2	A2	RutC30	A2	A2	RutC30	A2	A2	RutC30
TrA0043W	77299	A2	A2	A2	RutC30	A2	A2	RutC30	A2	A2	RutC30
TrA0044C		A2	A2	A2	RutC30	A2	A2	RutC30	A2	A2	RutC30
TrA0045C	60085	A2	A2	A2	RutC30	A2	A2	RutC30	A2	A2	RutC30
TrA0046W	60329	A2	A2	A2	RutC30	A2	A2	RutC30	A2	A2	RutC30
TrA0047C	60132	A2	A2	A2	RutC30	A2	A2	RutC30	A2	A2	RutC30
TrA0049W	60581	A2	A2	A2	RutC30	A2	A2	RutC30	A2	A2	RutC30
TrA0050C	121482	A2	A2	A2	RutC30	A2	A2	RutC30	A2	A2	RutC30
TrA0051C	60557	A2	A2	A2	RutC30	A2	A2	RutC30	A2	A2	RutC30
TrA0052W	60206	A2	A2	A2	RutC30	A2	A2	RutC30	A2	A2	RutC30
TrA0053C	106662	A2	A2	A2	RutC30	A2	A2	RutC30	A2	A2	RutC30
TrA0054C	106661	A2	A2	A2	RutC30	A2	A2	RutC30	A2	A2	RutC30
TrA0055W	106660	A2	A2	A2	RutC30	A2	A2	RutC30	A2	A2	RutC30
TrA0056C	106659	A2	A2	A2	RutC30	A2	A2	RutC30	A2	A2	RutC30
TrA0057C	77291	A2	A2	A2	RutC30	A2	A2	RutC30	A2	A2	RutC30
TrA0059W	106657	A2	A2	A2	RutC30	A2	A2	RutC30	A2	A2	RutC30
TrA0060C	77288	A2	A2	A2	RutC30	A2	A2	RutC30	A2	A2	RutC30
TrA0061C	121478	A2	A2	A2	RutC30	A2	A2	RutC30	A2	A2	RutC30
TrA0062W	106654	A2	A2	A2	RutC30	A2	A2	RutC30	A2	A2	RutC30
TrA0063C	77284	A2	A2	A2	RutC30	A2	A2	RutC30	A2	A2	RutC30
TrA0065W		A2	A2	A2	RutC30	A2	A2	RutC30	A2	A2	RutC30
TrA0066W	77283	A2	A2	A2	RutC30	A2	A2	RutC30	A2	A2	RutC30
TrA0067W	121475	A2	A2	A2	RutC30	A2	A2	RutC30	A2	A2	RutC30
TrA0068W	106649	A2	A2	A2	RutC30	A2	A2	RutC30	A2	A2	RutC30
TrA0069C	121474	A2	A2	A2	RutC30	A2	A2	RutC30	A2	A2	RutC30
TrA0070W	106647	A2	A2	A2	RutC30	A2	A2	RutC30	A2	A2	RutC30
TrA0071W		A2	A2	A2	RutC30	A2	A2	RutC30	A2	A2	RutC30
TrA0072C	106646	A2	A2	A2	RutC30	A2	A2	RutC30	A2	A2	RutC30
TrA0073C	106645	A2	A2	A2	RutC30	A2	A2	RutC30	A2	A2	RutC30
TrA0074C	60352	A2	A2	A2	RutC30	A2	A2	RutC30	A2	A2	RutC30
TrA0075W		A2	A2	A2	RutC30	A2	A2	RutC30	A2	A2	RutC30
TrA0076W	3605	A2	A2	A2	RutC30	A2	A2	RutC30	A2	A2	RutC30
TrA0078W	106641	A2	A2	A2	RutC30	A2	A2	RutC30	A2	A2	RutC30
TrA0079C	106640	A2	A2	A2	RutC30	A2	A2	RutC30	A2	A2	RutC30
TrA0080W	60091	A2	A2	A2	RutC30	A2	A2	RutC30	A2	A2	RutC30
TrA0081C	77281	A2	A2	A2	RutC30	A2	A2	RutC30	A2	A2	RutC30
TrA0083W	77279	A2	A2	A2	RutC30	A2	A2	RutC30	A2	A2	RutC30
TrA0084W	106636	A2	A2	A2	RutC30	A2	A2	RutC30	A2	A2	RutC30
TrA0085W		A2	A2	A2	RutC30	A2	A2	RutC30	A2	A2	RutC30
TrA0086W		A2	A2	A2	RutC30	A2	A2	RutC30	A2	A2	RutC30
TrA0087C	59964	A2	A2	A2	RutC30	A2	A2	RutC30	A2	A2	RutC30
TrA0088C		A2	A2	A2	RutC30	A2	A2	RutC30	A2	A2	RutC30
TrA0089C		A2	A2	A2	RutC30	A2	A2	RutC30	A2	A2	RutC30
TrA0090W	121471	A2	A2	A2	RutC30	A2	A2	RutC30	A2	A2	RutC30
TrA0091C	60008	A2	A2	A2	RutC30	A2	A2	RutC30	A2	A2	RutC30
TrA0092W	121469	A2	A2	A2	RutC30	A2	A2	RutC30	A2	A2	RutC30
TrA0093C	121468	A2	A2	A2	RutC30	A2	A2	RutC30	A2	A2	RutC30
TrA0094C	60086	A2	A2	A2	RutC30	A2	A2	RutC30	A2	A2	RutC30
TrA0096C	106627	A2	A2	A2	RutC30	A2	A2	RutC30	A2	A2	RutC30
TrA0097W	106626	A2	A2	A2	RutC30	A2	A2	RutC30	A2	A2	RutC30
TrA0098C	106625	A2	A2	A2	RutC30	A2	A2	RutC30	A2	A2	RutC30
TrA0099W	106624	A2	A2	A2	RutC30	A2	A2	RutC30	A2	A2	RutC30
TrA0100W	106623	A2	A2	A2	RutC30	A2	A2	RutC30	A2	A2	RutC30
TrA0101C	60182	A2	A2	A2	RutC30	A2	A2	RutC30	A2	A2	RutC30
TrA0102C	60337	A2	A2	A2	RutC30	A2	A2	RutC30	A2	A2	RutC30
TrA0103C	3600	A2	A2	A2	RutC30	A2	A2	RutC30	A2	A2	RutC30
TrA0104W	106617	A2	A2	A2	RutC30	A2	A2	RutC30	A2	A2	RutC30
TrA0105C	47432	A2	A2	A2	RutC30	A2	A2	RutC30	A2	A2	RutC30
TrA0106C	106615	A2	A2	A2	RutC30	A2	A2	RutC30	A2	A2	RutC30
TrA0107W	3596	A2	A2	A2	RutC30	A2	A2	RutC30	A2	A2	RutC30
TrA0108C	121464	A2	A2	A2	RutC30	A2	A2	RutC30	A2	A2	RutC30
TrA0110C	77266	A2	A2	A2	RutC30	A2	A2	RutC30	A2	A2	RutC30
TrA0111C	60216	A2	A2	A2	RutC30	A2	A2	RutC30	A2	A2	RutC30
TrA0112W		A2	A2	A2	RutC30	A2	A2	RutC30	A2	A2	RutC30
TrA0113W	106607	A2	A2	A2	RutC30	A2	A2	RutC30	A2	A2	RutC30
TrA0114C	106606	A2	A2	A2	RutC30	A2	A2	RutC30	A2	A2	RutC30
TrA0115W	47424	A2	A2	A2	RutC30	A2	A2	RutC30	A2	A2	RutC30
TrA0116W	106605	A2	A2	A2	RutC30	A2	A2	RutC30	A2	A2	RutC30
TrA0117W	106604	A2	A2	A2	RutC30	A2	A2	RutC30	A2	A2	RutC30
TrA0118C	106603	A2	A2	A2	RutC30	A2	A2	RutC30	A2	A2	RutC30
TrA0119C	60482	A2	A2	A2	RutC30	A2	A2	RutC30	A2	A2	RutC30
TrA0120C	3591	A2	A2	A2	RutC30	A2	A2	RutC30	A2	A2	RutC30
TrA0121C	29346	A2	A2	A2	RutC30	A2	A2	RutC30	A2	A2	RutC30
TrA0123C	60270	A2	A2	A2	RutC30	A2	A2	RutC30	A2	A2	RutC30
TrA0124C	106595	A2	A2	A2	RutC30	A2	A2	RutC30	A2	A2	RutC30
TrA0125C	60282	A2	A2	A2	RutC30	A2	A2	RutC30	A2	A2	RutC30
TrA0126C	60517	A2	A2	A2	RutC30	A2	A2	RutC30	A2	A2	RutC30
TrA0127W	106591	A2	A2	A2	RutC30	A2	A2	RutC30	A2	A2	RutC30
TrA0128C	47420	A2	A2	A2	RutC30	A2	A2	RutC30	A2	A2	RutC30
TrA0129C	59988	A2	A2	A2	RutC30	A2	A2	RutC30	A2	A2	RutC30
TrA0130C	60490	A2	A2	A2	RutC30	A2	A2	RutC30	A2	A2	RutC30
TrA0131C	106586	A2	A2	A2	RutC30	A2	A2	RutC30	A2	A2	RutC30
TrA0132W	27719	A2	A2	A2	RutC30	A2	A2	RutC30	A2	A2	RutC30
TrA0133C	106584	A2	A2	A2	RutC30	A2	A2	RutC30	A2	A2	RutC30
TrA0134W		A2	A2	A2	RutC30	A2	A2	RutC30	A2	A2	RutC30
TrA0135W	106583	A2	A2	A2	RutC30	A2	A2	RutC30	A2	A2	RutC30
TrA0136W	77254	A2	A2	A2	RutC30	A2	A2	RutC30	A2	A2	RutC30
TrA0137C	22129	A2	A2	A2	RutC30	A2	A2	RutC30	A2	A2	RutC30
TrA0138C	60562	A2	A2	A2	RutC30	A2	A2	RutC30	A2	A2	RutC30
TrA0139W	77251	A2	A2	A2	RutC30	A2	A2	RutC30	A2	A2	RutC30
TrA0140W	59843	A2	A2	A2	RutC30	A2	A2	RutC30	A2	A2	RutC30
TrA0141C	106576	A2	A2	A2	RutC30	A2	A2	RutC30	A2	A2	RutC30
TrA0142W	106575	A2	A2	A2	RutC30	A2	A2	RutC30	A2	A2	RutC30
TrA0143C	3580	A2	A2	A2	RutC30	A2	A2	RutC30	A2	A2	RutC30
TrA0144W	3579	A2	A2	A2	RutC30	A2	A2	RutC30	A2	A2	RutC30
TrA0145C	41111	A2	A2	A2	RutC30	A2	A2	RutC30	A2	A2	RutC30
TrA0146W	106570	A2	A2	A2	RutC30	A2	A2	RutC30	A2	A2	RutC30
TrA0147C	106569	A2	A2	A2	RutC30	A2	A2	RutC30	A2	A2	RutC30
TrA0148-2W		A2	A2	A2	RutC30	A2	A2	RutC30	A2	A2	RutC30
TrA0148W	121453	A2	A2	A2	RutC30	A2	A2	RutC30	A2	A2	A2/RutC30
TrA0149C	29220	A2	A2	A2	RutC30	A2	A2	RutC30	A2	A2	A2
TrA0150W	106564	A2	A2	A2	RutC30	A2	A2	RutC30	A2	A2	A2
TrA0151W	77242	A2	A2	A2	RutC30	A2	A2	RutC30	A2	A2	A2
TrA0152C	121449	A2	A2	A2	RutC30	A2	A2	RutC30	A2	A2	A2
TrA0153W	60162	A2	A2	A2	RutC30	A2	A2	RutC30	A2	A2	A2
TrA0154W	60487	A2	A2	A2	RutC30	A2	A2	RutC30	A2	A2	A2
TrA0155W	60370	A2	A2	A2	RutC30	A2	A2	RutC30	A2	A2	A2
TrA0156C	59887	A2	A2	A2	RutC30	A2	A2	RutC30	A2	A2	A2
TrA0157W	106556	A2	A2	A2	RutC30	A2	A2	RutC30	A2	A2	A2
TrA0158W	60445	A2	A2	A2	RutC30	A2	A2	RutC30	A2	A2	A2
TrA0159C	106554	A2	A2	A2	RutC30	A2	A2	RutC30	A2	A2	A2
TrA0160C	60422	A2	A2	A2	RutC30	A2	A2	RutC30	A2	A2	A2
TrA0161W	3568	A2	A2	A2	RutC30	A2	A2	RutC30	A2	A2	A2
TrA0162C	77234	A2	A2	A2	RutC30	A2	A2	RutC30	A2	A2	A2
TrA0163-2C		A2	A2	A2	RutC30	A2	A2	RutC30	A2	A2	A2
TrA0163C		A2	A2	A2	RutC30	A2	A2	RutC30	A2	A2	A2
TrA0164W	59846	A2	A2	A2	RutC30	A2	A2	RutC30	A2	A2	A2
TrA0165W	121445	A2	A2	A2	RutC30	A2	A2	RutC30	A2	A2	A2
TrA0166C	59838	A2	A2	A2	RutC30	A2	A2	RutC30	A2	A2	A2
TrA0167C	60255	A2	A2	A2	RutC30	A2	A2	RutC30	A2	A2	A2
TrA0168W	77227	A2	A2	A2	RutC30	A2	A2	RutC30	A2	A2	A2
TrA0169C	60118	A2	A2	A2	RutC30	A2	A2	RutC30	A2	A2	A2
TrA0170W	106539	A2	A2	A2	RutC30	A2	A2	RutC30	A2	A2	A2
TrA0172W	106538	A2	A2	A2	RutC30	A2	A2	RutC30	A2	A2	A2
TrA0173C	106537	A2	A2	A2	RutC30	A2	A2	RutC30	A2	A2	A2
TrA0174W	121441	A2	A2	A2	RutC30	A2	A2	RutC30	A2	A2	A2
TrA0175W	121439	A2	A2	A2	RutC30	A2	A2	RutC30	A2	A2	A2
TrA0176C	106533	A2	A2	A2	RutC30	A2	A2	RutC30	A2	A2	A2
TrA0177W	106531	A2	A2	A2	RutC30	A2	A2	RutC30	A2	A2	A2
TrA0178C	77222	A2	A2	A2	RutC30	A2	A2	RutC30	A2	A2	A2
TrA0179W	77218	A2	A2	A2	RutC30	A2	A2	RutC30	A2	A2	A2
TrA0180W	121436	A2	A2	A2	RutC30	A2	A2	RutC30	A2	A2	A2
TrA0181C	77215	A2	A2	A2	RutC30	A2	A2	RutC30	A2	A2	A2
TrA0182C	22119	A2	A2	A2	RutC30	A2	A2	RutC30	A2	A2	A2
TrA0183W	77209	A2	A2	A2	RutC30	A2	A2	RutC30	A2	A2	A2
TrA0184W	60492	A2	A2	A2	RutC30	A2	A2	RutC30	A2	A2	A2
TrA0185W	22117	A2	A2	A2	RutC30	A2	A2	RutC30	A2	A2	A2
TrA0186W	59814	A2	A2	A2	RutC30	A2	A2	RutC30	A2	A2	A2
TrA0187W	121431	A2	A2	A2	RutC30	A2	A2	RutC30	A2	A2	A2
TrA0188C	41664	A2	A2	A2	RutC30	A2	A2	RutC30	A2	A2	A2
TrA0189C	60578	A2	A2	A2	RutC30	A2	A2	RutC30	A2	A2	A2
TrA0190W	73256	A2	A2	A2	RutC30	A2	A2	RutC30	A2	A2	A2
TrA0191W	106516	A2	A2	A2	RutC30	A2	A2	RutC30	A2	A2	A2
TrA0192W	77202	A2	A2	A2	RutC30	A2	A2	RutC30	A2	A2	A2
TrA0193C	22115	A2	A2	A2	RutC30	A2	A2	RutC30	A2	A2	A2
TrA0194C	106512	A2	A2	A2	RutC30	A2	A2	RutC30	A2	A2	A2
TrA0195C	121427	A2	A2	A2	RutC30	A2	A2	RutC30	A2	A2	A2
TrA0196C	77193	A2	A2	A2	RutC30	A2	A2	RutC30	A2	A2	A2
TrA0197W		A2	A2	A2	RutC30	A2	A2	RutC30	A2	A2	A2
TrA0199C	60493	A2	A2	A2	RutC30	A2	A2	RutC30	A2	A2	A2
TrA0200C	77191	A2	A2	A2	RutC30	A2	A2	RutC30	A2	A2	A2
TrA0201W	60345	A2	A2	A2	RutC30	A2	A2	RutC30	A2	A2	A2
TrA0202C	77188	A2	A2	A2	RutC30	A2	A2	RutC30	A2	A2	A2
TrA0203W	121420	A2	A2	A2	RutC30	A2	A2	RutC30	A2	A2	A2
TrA0204W	30068	A2	A2	A2	RutC30	A2	A2	RutC30	A2	A2	A2
TrA0205C	60456	A2	A2	A2	RutC30	A2	A2	RutC30	A2	A2	A2
TrA0206W	106499	A2	A2	A2	RutC30	A2	A2	RutC30	A2	A2	A2
TrA0207C	22110	A2	A2	A2	RutC30	A2	A2	RutC30	A2	A2	A2
TrA0208C	59876	A2	A2	A2	RutC30	A2	A2	RutC30	A2	A2	A2
TrA0209W	73250	A2	A2	A2	RutC30	A2	A2	RutC30	A2	A2	A2
TrA0210C	121418	A2	A2	A2	RutC30	A2	A2	RutC30	A2	A2	A2
TrA0211C	106494	A2	A2	A2	RutC30	A2	A2	RutC30	A2	A2	A2
TrA0212W	106493	A2	A2	A2	RutC30	A2	A2	RutC30	A2	A2	A2
TrA0213C	106492	A2	A2	A2	RutC30	A2	A2	RutC30	A2	A2	A2
TrA0214C	106491	A2	A2	A2	RutC30	A2	A2	RutC30	A2	A2	A2
TrA0215C	106490	A2	A2	A2	RutC30	A2	A2	RutC30	A2	A2	A2
TrA0216W	121417	A2	A2	A2	RutC30	A2	A2	RutC30	A2	A2	A2
TrA0217C	106488	A2	A2	A2	RutC30	A2	A2	RutC30	A2	A2	A2
TrA0218C	106487	A2	A2	A2	RutC30	A2	A2	RutC30	A2	A2	A2
TrA0219C	106486	A2	A2	A2	RutC30	A2	A2	RutC30	A2	A2	A2
TrA0220W	31041	A2	A2	A2	RutC30	A2	A2	RutC30	A2	A2	A2
TrA0221C	106484	A2	A2	A2	RutC30	A2	A2	RutC30	A2	A2	A2
TrA0222W	73248	A2	A2	A2	RutC30	A2	A2	RutC30	A2	A2	A2
TrA0223W	106482	A2	A2	A2	RutC30	A2	A2	RutC30	A2	A2	A2
TrA0224W	121416	A2	A2	A2	RutC30	A2	A2	RutC30	A2	A2	A2
TrA0225W	106480	A2	A2	A2	RutC30	A2	A2	RutC30	A2	A2	A2
TrA0226W	106479	A2	A2	A2	RutC30	A2	A2	RutC30	A2	A2	A2
TrA0227C	60489	A2	A2	A2	RutC30	A2	A2	RutC30	A2	A2	A2
TrA0228W	121415	A2	A2	A2	RutC30	A2	A2	RutC30	A2	A2	A2
TrA0229C	106476	A2	A2	A2	RutC30	A2	A2	RutC30	A2	A2	A2
TrA0230W	106475	A2	A2	A2	RutC30	A2	A2	RutC30	A2	A2	A2
TrA0231W	60089	A2	A2	A2	RutC30	A2	A2	RutC30	A2	A2	A2
TrA0232C	106473	A2	A2	A2	RutC30	A2	A2	RutC30	A2	A2	A2
TrA0233C	59940	A2	A2	A2	RutC30	A2	A2	RutC30	A2	A2	A2
TrA0234C	106471	A2	A2	A2	RutC30	A2	A2	RutC30	A2	A2	A2
TrA0235C	106470	A2	A2	A2	RutC30	A2	A2	RutC30	A2	A2	A2
TrA0236W	60243	A2	A2	A2	RutC30	A2	A2	RutC30	A2	A2	A2
TrA0237C	106467	A2	A2	A2	RutC30	A2	A2	RutC30	A2	A2	A2
TrA0238-2C		A2	A2	A2	RutC30	A2	A2	RutC30	A2	A2	A2
TrA0238C	60508	A2	A2	A2	RutC30	A2	A2	RutC30	A2	A2	A2
TrA0239W		A2	A2	A2	RutC30	A2	A2	RutC30	A2	A2	A2
TrA0240W	121412	A2	A2	A2	RutC30	A2	A2	RutC30	A2	A2	A2
TrA0241C		A2	A2	A2	RutC30	A2	A2	RutC30	A2	A2	A2
TrA0242W	121411	A2	A2	A2	RutC30	A2	A2	RutC30	A2	A2	A2
TrA0243C	47330	A2	A2	A2	RutC30	A2	A2	RutC30	A2	A2	A2
TrA0244W	121408	A2	A2	A2	RutC30	A2	A2	RutC30	A2	A2	A2
TrA0245-2W		A2	A2	A2	RutC30	A2	A2	RutC30	A2	A2	A2
TrA0245W	77167	A2	A2	A2	RutC30	A2	A2	RutC30	A2	A2	A2
TrA0246W	106457	A2	A2	A2	RutC30	A2	A2	RutC30	A2	A2	A2
TrA0247C	59919	A2	A2	A2	RutC30	A2	A2	RutC30	A2	A2	A2
TrA0248W	60283	A2	A2	A2	RutC30	A2	A2	RutC30	A2	A2	A2
TrA0249W	27983	A2	A2	A2	RutC30	A2	A2	RutC30	A2	A2	A2
TrA0250W	106453	A2	A2	A2	RutC30	A2	A2	RutC30	A2	A2	A2
TrA0251C	106452	A2	A2	A2	RutC30	A2	A2	RutC30	A2	A2	A2
TrA0252W	60004	A2	A2	A2	RutC30	A2	A2	RutC30	A2	A2	A2
TrA0253W		A2	A2	A2	RutC30	A2	A2	RutC30	A2	A2	A2
TrA0254W	106450	A2	A2	A2	RutC30	A2	A2	RutC30	A2	A2	A2
TrA0255W	121405	A2	A2	A2	A2	A2	A2	RutC30	A2	A2	A2
TrA0256C	3532	A2	A2	A2	A2	A2	A2	RutC30	A2	A2	A2
TrA0257W	30776	A2	A2	A2	A2	A2	A2	RutC30	A2	A2	A2
TrA0258W	106445	A2	A2	A2	A2	A2	A2	RutC30	A2	A2	A2
TrA0259W	106444	A2	A2	A2	A2	A2	A2	RutC30	A2	A2	A2
TrA0260C	47317	A2	A2	A2	A2	A2	A2	RutC30	A2	A2	A2
TrA0261W		A2	A2	A2	A2	A2	A2	RutC30	A2	A2	A2
TrA0262C	47315	A2	A2	A2	A2	A2	A2	RutC30	A2	A2	A2
TrA0263C		A2	A2	A2	A2	A2	A2	RutC30	A2	A2	A2
TrA0264C	77154	A2	A2	A2	A2	A2	A2	RutC30	A2	A2	A2
TrA0265C	3529	A2	A2	A2	A2	A2	A2	RutC30	A2	A2	A2
TrA0266C	29710	A2	A2	A2	A2	A2	A2	RutC30	A2	A2	A2
TrA0267W	106437	A2	A2	A2	A2	A2	A2	RutC30	A2	A2	A2
TrA0268C	22104	A2	A2	A2	A2	A2	A2	RutC30	A2	A2	A2
TrA0269C	121399	A2	A2	A2	A2	A2	A2	RutC30	A2	A2	A2
TrA0270C	121397	A2	A2	A2	A2	A2	A2	RutC30	A2	A2	A2
TrA0271W	59994	A2	A2	A2	A2	A2	A2	RutC30	A2	A2	A2
TrA0272C	121396	A2	A2	A2	A2	A2	A2	RutC30	A2	A2	A2
TrA0273W		A2	A2	A2	A2	A2	A2	RutC30	A2	A2	A2
TrA0274C	77142	A2	A2	A2	A2	A2	A2	RutC30	A2	A2	A2
TrA0275W	106429	A2	A2	A2	A2	A2	A2	RutC30	A2	A2	A2
TrA0276C	3525	A2	A2	A2	A2	A2	A2	RutC30	A2	A2	A2
TrA0277C	60378	A2	A2	A2	A2	A2	A2	RutC30	A2	A2	A2
TrA0280C	59894	A2	A2	A2	A2	A2	A2	RutC30	A2	A2	A2
TrA0281C	59958	A2	A2	A2	A2	A2	A2	RutC30	A2	A2	A2
TrA0282W	77138	A2	A2	A2	A2	A2	A2	RutC30	A2	A2	A2
TrA0283W	60498	A2	A2	A2	A2	A2	A2	RutC30	A2	A2	A2
TrA0284C	77135	A2	A2	A2	A2	A2	A2	RutC30	A2	A2	A2
TrA0285W	60585	A2	A2	A2	A2	A2	A2	RutC30	A2	A2	A2
TrA0286W	47290	A2	A2	A2	A2	A2	A2	RutC30	A2	A2	A2
TrA0287C	60194	A2	A2	A2	A2	A2	A2	RutC30	A2	A2	A2
TrA0288W		A2	A2	A2	A2	A2	A2	RutC30	A2	A2	A2
TrA0290W		A2	A2	A2	A2	A2	A2	RutC30	A2	A2	A2
TrA0291C	60426	A2	A2	A2	A2	A2	A2	RutC30	A2	A2	A2
TrA0292W	47286	A2	A2	A2	A2	A2	A2	RutC30	A2	A2	A2
TrA0293-2C		A2	A2	A2	A2	A2	A2	RutC30	A2	A2	A2
TrA0293C	77123	A2	A2	A2	A2	A2	A2	RutC30	A2	A2	A2
TrA0294W	77122	A2	A2	A2	A2	A2	A2	RutC30	A2	A2	A2
TrA0295W	77119	A2	A2	A2	A2	A2	A2	RutC30	A2	A2	A2
TrA0296C	121381	A2	A2	A2	A2	A2	A2	RutC30	A2	A2	A2
TrA0297W		A2	A2	A2	A2	A2	A2	RutC30	A2	A2	A2
TrA0298C	106405	A2	A2	A2	A2	A2	A2	RutC30	A2	A2	A2
TrA0299W	47268	A2	A2	A2	A2	A2	A2	RutC30	A2	A2	A2
TrA0300C	73231	A2	A2	A2	A2	A2	A2	RutC30	A2	A2	A2
TrA0301C	59928	A2	A2	A2	A2	A2	A2	RutC30	A2	A2	A2
TrA0302C		A2	A2	A2	A2	A2	A2	RutC30	A2	A2	A2
TrA0303W	59836	A2	A2	A2	A2	A2	A2	RutC30	A2	A2	A2
TrA0304W	22093	A2	A2	A2	A2	A2	A2	RutC30	A2	A2	A2
TrA0305C	121374	A2	A2	A2	A2	A2	A2	RutC30	A2	A2	A2
TrA0306W		A2	A2	A2	A2	A2	A2	RutC30	A2	A2	A2
TrA0307C	121372	A2	A2	A2	A2	A2	A2	RutC30	A2	A2	A2
TrA0308W	106391	A2	A2	A2	A2	A2	A2	RutC30	A2	A2	A2
TrA0309C	60349	A2	A2	A2	A2	A2	A2	RutC30	A2	A2	A2
TrA0310C	77099	A2	A2	A2	A2	A2	A2	RutC30	A2	A2	A2
TrA0311W		A2	A2	A2	A2	A2	A2	RutC30	A2	A2	A2
TrA0312C	77098	A2	A2	A2	A2	A2	A2	RutC30	A2	A2	A2
TrA0313W	60564	A2	A2	A2	A2	A2	A2	RutC30	A2	A2	A2
TrA0314W	77093	A2	A2	A2	A2	A2	A2	RutC30	A2	A2	A2
TrA0315W	121367	A2	A2	A2	A2	A2	A2	RutC30	A2	A2	A2
TrA0316W	31812	A2	A2	A2	A2	A2	A2	RutC30	A2	A2	A2
TrA0317C	3508	A2	A2	A2	A2	A2	A2	RutC30	A2	A2	A2
TrA0318W	77086	A2	A2	A2	A2	A2	A2	RutC30	A2	A2	A2
TrA0319C	3506	A2	A2	A2	A2	A2	A2	RutC30	A2	A2	A2
TrA0320W		A2	A2	A2	A2	A2	A2	RutC30	A2	A2	A2
TrA0321C	106378	A2	A2	A2	A2	A2	A2	RutC30	A2	A2	A2
TrA0322C	77084	A2	A2	A2	A2	A2	A2	RutC30	A2	A2	A2
TrA0323W	121363	A2	A2	A2	A2	A2	A2	RutC30	A2	A2	A2
TrA0324C	59862	A2	A2	A2	A2	A2	A2	RutC30	A2	A2	A2
TrA0325W	3501	A2	A2	A2	A2	A2	A2	RutC30	A2	A2	A2
TrA0326W	60123	A2	A2	A2	A2	A2	A2	RutC30	A2	A2	A2
TrA0327C	106371	A2	A2	A2	A2	A2	A2	RutC30	A2	A2	A2
TrA0328C	106370	A2	A2	A2	A2	A2	A2	RutC30	A2	A2	A2
TrA0329W	121362	A2	A2	A2	A2	A2	A2	RutC30	A2	A2	A2
TrA0330C	37665	A2	A2	A2	A2	A2	RutC30	RutC30	A2	A2	A2
TrA0331W		A2	A2	A2	A2	A2	RutC30	RutC30	A2	A2	A2
TrA0332W	121359	A2	A2	A2	A2	A2	RutC30	RutC30	A2	A2	A2
TrA0333C	59987	A2	A2	A2	A2	A2	RutC30	RutC30	A2	A2	A2
TrA0334C	106362	A2	A2	A2	A2	A2	RutC30	RutC30	A2	A2	A2
TrA0335C	60250	A2	A2	A2	A2	A2	RutC30	RutC30	A2	A2	A2
TrA0336W	60338	A2	A2	A2	A2	A2	RutC30	RutC30	A2	A2	A2
TrA0337W	34079	A2	A2	A2	A2	A2	RutC30	RutC30	A2	A2	A2
TrA0338C	106357	A2	A2	A2	A2	A2	RutC30	RutC30	A2	A2	A2
TrA0339W	106356	A2	A2	A2	A2	A2	RutC30	RutC30	A2	A2	A2
TrA0340W	121355	A2	A2	A2	A2	A2	RutC30	RutC30	A2	A2	A2
TrA0341C	106353	A2	A2	A2	A2	A2	RutC30	RutC30	A2	A2	A2
TrA0342C		A2	A2	A2	A2	A2	RutC30	RutC30	A2	A2	A2
TrA0343W	59936	A2	A2	A2	A2	A2	RutC30	RutC30	A2	A2	A2
TrA0344C	47221	A2	A2	A2	A2	A2	RutC30	RutC30	A2	A2	A2
TrA0345W	121351	A2	A2	A2	A2	A2	RutC30	RutC30	A2	A2	A2
TrA0346C	121350	A2	A2	A2	A2	A2	RutC30	RutC30	A2	A2	A2
TrA0347C		A2	A2	A2	A2	A2	RutC30	RutC30	A2	A2	A2
TrA0348C	60558	A2	A2	A2	A2	A2	RutC30	RutC30	A2	A2	A2
TrA0349W	60467	A2	A2	A2	A2	A2	RutC30	RutC30	A2	A2	A2
TrA0350C	60177	A2	A2	A2	A2	A2	RutC30	RutC30	A2	A2	A2
TrA0351W	60425	A2	A2	A2	A2	A2	RutC30	RutC30	A2	A2	A2
TrA0352W	106342	A2	A2	A2	A2	A2	RutC30	RutC30	A2	A2	A2
TrA0353W	60115	A2	A2	A2	A2	A2	RutC30	RutC30	A2	A2	A2
TrA0354C	106340	A2	A2	A2	A2	A2	RutC30	RutC30	A2	A2	A2
TrA0355W	3488	A2	A2	A2	A2	A2	RutC30	RutC30	A2	A2	A2
TrA0356W	121349	A2	A2	A2	A2	A2	RutC30	RutC30	A2	A2	A2
TrA0357C	106337	A2	A2	A2	A2	A2	RutC30	RutC30	A2	A2	A2
TrA0358C	59991	A2	A2	A2	A2	A2	RutC30	RutC30	A2	A2	A2
TrA0359W	77056	A2	A2	A2	A2	A2	RutC30	RutC30	A2	A2	A2
TrA0360C	60346	A2	A2	A2	A2	A2	RutC30	RutC30	A2	A2	A2
TrA0361-2C		A2	A2	A2	A2	A2	RutC30	RutC30	A2	A2	A2
TrA0361C	106331	A2	A2	A2	A2	A2	RutC30	RutC30	A2	A2	A2
TrA0362C	106330	A2	A2	A2	A2	A2	RutC30	RutC30	A2	A2	A2
TrA0363C	3481	A2	A2	A2	A2	A2	RutC30	RutC30	A2	A2	A2
TrA0364W	41362	A2	A2	A2	A2	A2	RutC30	RutC30	A2	A2	A2
TrA0365C	121345	A2	A2	A2	A2	A2	RutC30	RutC30	A2	A2	A2
TrA0366W	121343	A2	A2	A2	A2	A2	RutC30	RutC30	A2	A2	A2
TrA0367C	22076	A2	A2	A2	A2	A2	RutC30	RutC30	A2	A2	A2
TrA0368W	60319	A2	A2	A2	A2	A2	RutC30	RutC30	A2	A2	A2
TrA0369C		A2	A2	A2	A2	A2	RutC30	RutC30	A2	A2	A2
TrA0370W	106321	A2	A2	A2	A2	A2	RutC30	RutC30	A2	A2	A2
TrA0371C	77038	A2	A2	A2	A2	A2	RutC30	RutC30	A2	A2	A2
TrA0372C	121338	A2	A2	A2	A2	A2	RutC30	RutC30	A2	A2	A2
TrA0373W	60402	A2	A2	A2	A2	A2	RutC30	RutC30	A2	A2	A2
TrA0374C	121337	A2	A2	A2	A2	A2	RutC30	RutC30	A2	A2	A2
TrA0375W	106315	A2	A2	A2	A2	A2	RutC30	RutC30	A2	A2	A2
TrA0376C	106314	A2	A2	A2	A2	A2	RutC30	RutC30	A2	A2	A2
TrA0377W	121336	A2	A2	A2	A2	A2	RutC30	RutC30	A2	A2	A2
TrA0378C	59827	A2	A2	A2	A2	A2	RutC30	RutC30	A2	A2	A2
TrA0379C	22072	A2	A2	A2	A2	A2	RutC30	RutC30	A2	A2	A2
TrA0380W	106309	A2	A2	A2	A2	A2	RutC30	RutC30	A2	A2	A2
TrA0381C	106308	A2	A2	A2	A2	A2	RutC30	RutC30	A2	A2	A2
TrA0382C	77031	A2	A2	A2	A2	A2	RutC30	RutC30	A2	A2	A2
TrA0383W	106306	A2	A2	A2	A2	A2	RutC30	RutC30	A2	A2	A2
TrA0385C		A2	A2	A2	A2	A2	RutC30	RutC30	A2	A2	A2
TrA0386W	60450	A2	A2	A2	A2	A2	RutC30	RutC30	A2	A2	A2
TrA0387C	60222	A2	A2	A2	A2	A2	RutC30	RutC30	A2	A2	A2
TrA0389W	77025	A2	A2	A2	A2	A2	RutC30	RutC30	A2	A2	A2
TrA0390C		A2	A2	A2	A2	A2	RutC30	RutC30	A2	A2	A2
TrA0391C		A2	A2	A2	A2	A2	RutC30	RutC30	A2	A2	A2
TrA0392C		A2	A2	A2	A2	A2	RutC30	RutC30	A2	A2	A2
TrA0394C	47175	A2	A2	A2	A2	A2	RutC30	RutC30	A2	A2	A2
TrA0395W	106297	A2	A2	A2	A2	A2	RutC30	RutC30	A2	A2	A2
TrA0396W	106296	A2	A2	A2	A2	A2	RutC30	RutC30	A2	A2	A2
TrA0397C	59951	A2	A2	A2	A2	A2	RutC30	RutC30	A2	A2	A2
TrA0398W	106294	A2	A2	A2	A2	A2	RutC30	RutC30	A2	A2	A2
TrA0399C	121325	A2	A2	A2	A2	A2	RutC30	RutC30	A2	A2	A2
TrA0400W	77014	A2	A2	A2	A2	A2	RutC30	RutC30	A2	A2	A2
TrA0401C	47167	A2	A2	A2	A2	A2	RutC30	RutC30	A2	A2	A2
TrA0402W	60331	A2	A2	A2	A2	A2	RutC30	RutC30	A2	A2	A2
TrA0403W	3464	A2	A2	A2	A2	A2	RutC30	RutC30	A2	A2	A2
TrA0404W	106287	A2	A2	A2	A2	A2	RutC30	RutC30	A2	A2	A2
TrA0405C	77009	A2	A2	A2	A2	A2	RutC30	RutC30	A2	A2	A2
TrA0406W	77007	A2	A2	A2	A2	A2	RutC30	RutC30	A2	A2	A2
TrA0407C	3462	A2	A2	A2	A2	A2	RutC30	RutC30	A2	A2	A2
TrA0408C	106283	A2	A2	A2	A2	A2	RutC30	RutC30	A2	A2	A2
TrA0409W	60051	A2	A2	A2	A2	A2	RutC30	RutC30	A2	A2	A2
TrA0410W	60000	A2	A2	A2	A2	A2	RutC30	RutC30	A2	A2	A2
TrA0411W	121319	A2	A2	A2	A2	A2	RutC30	RutC30	A2	A2	A2
TrA0412W	22064	A2	A2	A2	A2	A2	RutC30	RutC30	A2	A2	A2
TrA0413W	77000	A2	A2	A2	A2	A2	RutC30	RutC30	A2	A2	A2
TrA0414C	106276	A2	A2	A2	A2	A2	RutC30	RutC30	A2	A2	A2
TrA0415C	47153	A2	A2	A2	A2	A2	RutC30	RutC30	A2	A2	A2
TrA0416W	106274	A2	A2	A2	A2	A2	RutC30	RutC30	A2	A2	A2
TrA0417W	60067	A2	A2	A2	A2	A2	RutC30	RutC30	A2	A2	A2
TrA0418C	106272	A2	A2	A2	A2	A2	RutC30	RutC30	A2	A2	A2
TrA0419C	121315	A2	A2	A2	A2	A2	RutC30	RutC30	A2	A2	A2
TrA0420W	106270	A2	A2	A2	A2	A2	RutC30	RutC30	A2	A2	A2
TrA0421C	76995	A2	A2	A2	A2	A2	RutC30	RutC30	A2	A2	A2
TrA0422W	39587	A2	A2	A2	A2	A2	RutC30	RutC30	A2	A2	A2
TrA0423W	106267	A2	A2	A2	A2	A2	RutC30	RutC30	A2	A2	A2
TrA0424C		A2	A2	A2	A2	A2	RutC30	RutC30	A2	A2	A2
TrA0425W	76992	A2	A2	A2	A2	A2	RutC30	RutC30	A2	A2	A2
TrA0426W	121312	A2	A2	A2	A2	A2	RutC30	RutC30	A2	A2	A2
TrA0427C	60591	A2	A2	A2	A2	A2	RutC30	RutC30	A2	A2	A2
TrA0428W	76986	A2	A2	A2	A2	A2	RutC30	RutC30	A2	A2	A2
TrA0429W	121310	A2	A2	A2	A2	A2	RutC30	RutC30	A2	A2	A2
TrA0430C	121308	A2	A2	A2	A2	A2	RutC30	RutC30	A2	A2	A2
TrA0431C	106259	A2	A2	A2	A2	A2	RutC30	RutC30	A2	A2	A2
TrA0432C	106258	A2	A2	A2	A2	A2	RutC30	RutC30	A2	A2	A2
TrA0433C	59830	A2	A2	A2	A2	A2	RutC30	RutC30	A2	A2	A2
TrA0434W	47136	A2	A2	A2	A2	A2	RutC30	RutC30	A2	A2	A2
TrA0435W	121306	A2	A2	A2	A2	A2	RutC30	RutC30	A2	A2	A2
TrA0436C		A2	A2	A2	A2	A2	RutC30	RutC30	A2	A2	A2
TrA0437W	3449	A2	A2	A2	A2	A2	RutC30	RutC30	A2	A2	A2
TrA0438C	106253	A2	A2	A2	A2	A2	RutC30	RutC30	A2	A2	A2
TrA0439W	106252	A2	A2	A2	A2	A2	RutC30	RutC30	A2	A2	A2
TrA0440W	106251	A2	A2	A2	A2	A2	RutC30	RutC30	A2	A2	A2
TrA0441C	106250	A2	A2	A2	A2	A2	RutC30	RutC30	A2	A2	A2
TrA0442W	106249	A2	A2	A2	A2	A2	RutC30	RutC30	A2	A2	A2
TrA0443C	106248	A2	A2	A2	A2	A2	RutC30	RutC30	A2	A2	A2
TrA0444C	29716	A2	A2	A2	A2	A2	RutC30	RutC30	A2	A2	A2
TrA0445C	106245	A2	A2	A2	A2	A2	RutC30	RutC30	A2	A2	A2
TrA0446C	106244	A2	A2	A2	A2	A2	RutC30	RutC30	A2	A2	A2
TrA0447C	3447	A2	A2	A2	A2	A2	RutC30	RutC30	A2	A2	A2
TrA0448C	106242	A2	A2	A2	A2	A2	RutC30	RutC30	A2	A2	A2
TrA0449C	47134	A2	A2	A2	A2	A2	RutC30	RutC30	A2	A2	A2
TrA0450W	59796	A2	A2	A2	A2	A2	RutC30	RutC30	A2	A2	A2
TrA0451W	60116	A2	A2	A2	A2	A2	RutC30	RutC30	A2	A2	A2
TrA0452C	121304	A2	A2	A2	A2	A2	RutC30	RutC30	A2	A2	A2
TrA0453C	106237	A2	A2	A2	A2	A2	RutC30	RutC30	A2	A2	A2
TrA0455C	59833	A2	A2	A2	A2	A2	RutC30	RutC30	A2	A2	A2
TrA0456W		A2	A2	A2	A2	A2	RutC30	RutC30	A2	A2	A2
TrA0457C	47127	A2	A2	A2	A2	A2	RutC30	RutC30	A2	A2	A2
TrA0458C	76971	A2	A2	A2	A2	A2	RutC30	RutC30	A2	A2	A2
TrA0459C	106229	A2	A2	A2	A2	A2	RutC30	RutC30	A2	A2	A2
TrA0460W	121298	A2	A2	A2	A2	A2	RutC30	RutC30	A2	A2	A2
TrA0461C	60551	A2	A2	A2	A2	A2	RutC30	RutC30	A2	A2	A2
TrA0462W	121297	A2	A2	A2	A2	A2	RutC30	RutC30	A2	A2	A2
TrA0463C	106223	A2	A2	A2	A2	A2	RutC30	RutC30	A2	A2	A2
TrA0464W	121295	A2	A2	A2	A2	A2	RutC30	RutC30	A2	A2	A2
TrA0465C	27398	A2	A2	A2	A2	A2	RutC30	RutC30	A2	A2	A2
TrA0466W	60095	A2	A2	A2	A2	A2	RutC30	RutC30	A2	A2	A2
TrA0467W	106219	A2	A2	A2	A2	A2	RutC30	RutC30	A2	A2	A2
TrA0468W	3434	A2	A2	A2	A2	A2	RutC30	RutC30	A2	A2	A2
TrA0469W	60392	A2	A2	A2	A2	A2	RutC30	RutC30	A2	A2	A2
TrA0470C	121294	A2	A2	A2	A2	A2	RutC30	RutC30	A2	A2	A2
TrA0471C	76960	A2	A2	A2	A2	A2	RutC30	RutC30	A2	A2	A2
TrA0472C	121292	A2	A2	A2	A2	A2	RutC30	RutC30	A2	A2	A2
TrA0473W	76954	A2	A2	A2	A2	A2	RutC30	RutC30	A2	A2	A2
TrA0474C	60163	A2	A2	A2	A2	A2	RutC30	RutC30	A2	A2	A2
TrA0475C	60215	A2	A2	A2	A2	A2	RutC30	RutC30	A2	A2	A2
TrA0476W	60300	A2	A2	A2	A2	A2	RutC30	RutC30	A2	A2	A2
TrA0477C	60406	A2	A2	A2	A2	A2	RutC30	RutC30	A2	A2	A2
TrA0478W	22050	A2	A2	A2	A2	A2	RutC30	RutC30	A2	A2	A2
TrA0479W	121289	A2	A2	A2	A2	A2	RutC30	RutC30	A2	A2	A2
TrA0480C	76949	A2	A2	A2	A2	A2	RutC30	RutC30	A2	A2	A2
TrA0481C	106205	A2	A2	A2	A2	A2	RutC30	RutC30	A2	A2	A2
TrA0482W	60232	A2	A2	A2	A2	A2	RutC30	RutC30	A2	A2	A2
TrA0483W	60033	A2	A2	A2	A2	A2	RutC30	RutC30	A2	A2	A2
TrA0484W	59944	A2	A2	A2	A2	A2	RutC30	RutC30	A2	A2	A2
TrA0485W	121285	A2	A2	A2	A2	A2	RutC30	RutC30	A2	A2	A2
TrA0486W		A2	A2	A2	A2	A2	RutC30	RutC30	A2	A2	A2
TrA0487W	63692	A2	A2	A2	A2	A2	RutC30	RutC30	A2	A2	A2
TrA0488W	49409	A2	A2	A2	A2	A2	RutC30	RutC30	A2	A2	A2
TrA0489W	4480	A2	A2	A2	A2	A2	RutC30	RutC30	A2	A2	A2
TrA0490C	4479	A2	A2	A2	A2	A2	RutC30	RutC30	A2	A2	A2
TrA0491W	63882	A2	A2	A2	A2	A2	RutC30	RutC30	A2	A2	A2
TrA0492W	108649	A2	A2	A2	A2	A2	RutC30	RutC30	A2	A2	A2
TrA0493W	79187	A2	A2	A2	A2	A2	RutC30	RutC30	A2	A2	A2
TrA0494C	22647	A2	A2	A2	A2	A2	RutC30	RutC30	A2	A2	A2
TrA0495W	4475	A2	A2	A2	A2	A2	RutC30	RutC30	A2	A2	A2
TrA0496W	108645	A2	A2	A2	A2	A2	RutC30	RutC30	A2	A2	A2
TrA0497C	49399	A2	A2	A2	A2	A2	RutC30	RutC30	A2	A2	A2
TrA0498W	22645	A2	A2	A2	A2	A2	RutC30	RutC30	A2	A2	A2
TrA0499C	108642	A2	A2	A2	A2	A2	RutC30	RutC30	A2	A2	A2
TrA0500C		A2	A2	A2	A2	A2	RutC30	RutC30	A2	A2	A2
TrA0501W	122487	A2	A2	A2	A2	A2	RutC30	RutC30	A2	A2	A2
TrA0502C	108640	A2	A2	A2	A2	A2	RutC30	RutC30	A2	A2	A2
TrA0504W	63454	A2	A2	A2	A2	A2	RutC30	RutC30	A2	A2	A2
TrA0505W	108637	A2	A2	A2	A2	A2	RutC30	RutC30	A2	A2	A2
TrA0506C	63620	A2	A2	A2	A2	A2	RutC30	RutC30	A2	A2	A2
TrA0507W	108635	A2	A2	A2	A2	A2	RutC30	RutC30	A2	A2	A2
TrA0508C	63542	A2	A2	A2	A2	A2	RutC30	RutC30	A2	A2	A2
TrA0509W	63511	A2	A2	A2	A2	A2	RutC30	RutC30	A2	A2	A2
TrA0510W	36468	A2	A2	A2	A2	A2	RutC30	RutC30	A2	A2	A2
TrA0511C	71689	A2	A2	A2	A2	A2	RutC30	RutC30	A2	A2	A2
TrA0513W		A2	A2	A2	A2	A2	RutC30	RutC30	A2	A2	A2
TrA0514W		A2	A2	A2	A2	A2	RutC30	RutC30	A2	A2	A2
TrA0516C	63442	A2	A2	A2	A2	A2	RutC30	RutC30	A2	A2	A2
TrA0517W	79174	A2	A2	A2	A2	A2	RutC30	RutC30	A2	A2	A2
TrA0518C	79171	A2	A2	A2	A2	A2	RutC30	RutC30	A2	A2	A2
TrA0519W	79169	A2	A2	A2	A2	A2	RutC30	RutC30	A2	A2	A2
TrA0520W	63397	A2	A2	A2	A2	A2	RutC30	RutC30	A2	A2	A2
TrA0521C	79166	A2	A2	A2	A2	A2	RutC30	RutC30	A2	A2	A2
TrA0522C	63913	A2	A2	A2	A2	A2	RutC30	RutC30	A2	A2	A2
TrA0523W	63657	A2	A2	A2	A2	A2	RutC30	RutC30	A2	A2	A2
TrA0524W	122480	A2	A2	A2	A2	A2	RutC30	RutC30	A2	A2	A2
TrA0525W	49373	A2	A2	A2	A2	A2	RutC30	RutC30	A2	A2	A2
TrA0526W	63756	A2	A2	A2	A2	A2	RutC30	RutC30	A2	A2	A2
TrA0527W		A2	A2	A2	A2	A2	RutC30	RutC30	A2	A2	A2
TrA0528C	49372	A2	A2	A2	A2	A2	RutC30	RutC30	A2	A2	A2
TrA0533C	42513	A2	A2	A2	A2	A2	RutC30	RutC30	A2	A2	A2
TrA0534W	22637	A2	A2	A2	A2	A2	RutC30	RutC30	A2	A2	A2
TrA0535C	122476	A2	A2	A2	A2	A2	RutC30	RutC30	A2	A2	A2
TrA0536C	49366	A2	A2	A2	A2	A2	RutC30	RutC30	A2	A2	A2
TrA0537C	4454	A2	A2	A2	A2	A2	RutC30	RutC30	A2	A2	A2
TrA0538C		A2	A2	A2	A2	A2	RutC30	RutC30	A2	A2	A2
TrA0539W	108613	A2	A2	A2	A2	A2	RutC30	RutC30	A2	A2	A2
TrA0540W	79153	A2	A2	A2	A2	A2	RutC30	RutC30	A2	A2	A2
TrA0541W	63733	A2	A2	A2	A2	A2	RutC30	RutC30	A2	A2	A2
TrA0542C	63889	A2	A2	A2	A2	A2	RutC30	RutC30	A2	A2	A2
TrA0543W	63526	A2	A2	A2	A2	A2	RutC30	RutC30	A2	A2	A2
TrA0544C	63727	A2	A2	A2	A2	A2	RutC30	RutC30	A2	A2	A2
TrA0545W	30805	A2	A2	A2	A2	A2	RutC30	RutC30	A2	A2	A2
TrA0546C	63744	A2	A2	A2	A2	A2	RutC30	RutC30	A2	A2	A2
TrA0547C	108605	A2	A2	A2	A2	A2	RutC30	RutC30	A2	A2	A2
TrA0548W	108604	A2	A2	A2	A2	A2	RutC30	RutC30	A2	A2	A2
TrA0549C	22633	A2	A2	A2	A2	A2	RutC30	RutC30	A2	A2	A2
TrA0550W	63352	A2	A2	A2	A2	A2	RutC30	RutC30	A2	A2	A2
TrA0551W	22632	A2	A2	A2	A2	A2	RutC30	RutC30	A2	A2	A2
TrA0552C		A2	A2	A2	A2	A2	RutC30	RutC30	A2	A2	A2
TrA0553W	36134	A2	A2	A2	A2	A2	RutC30	RutC30	A2	A2	A2
TrA0554W	63465	A2	A2	A2	A2	A2	RutC30	RutC30	A2	A2	A2
TrA0555C	122468	A2	A2	A2	A2	A2	RutC30	RutC30	A2	A2	A2
TrA0556C	63813	A2	A2	A2	A2	A2	RutC30	RutC30	A2	A2	A2
TrA0557C	63398	A2	A2	A2	A2	A2	RutC30	RutC30	A2	A2	A2
TrA0558W	79129	A2	A2	A2	A2	A2	RutC30	RutC30	A2	A2	A2
TrA0559C	4442	A2	A2	A2	A2	A2	RutC30	RutC30	A2	A2	A2
TrA0560C	79124	A2	A2	A2	A2	A2	RutC30	RutC30	A2	A2	A2
TrA0561C	63881	A2	A2	A2	A2	A2	RutC30	RutC30	A2	A2	A2
TrA0562W	63648	A2	A2	A2	A2	A2	RutC30	RutC30	A2	A2	A2
TrA0563C	108592	A2	A2	A2	A2	A2	RutC30	RutC30	A2	A2	A2
TrA0564W	108591	A2	A2	A2	A2	A2	RutC30	RutC30	A2	A2	A2
TrA0565C	79119	A2	A2	A2	A2	A2	RutC30	RutC30	A2	A2	A2
TrA0566W	63379	A2	A2	A2	A2	A2	RutC30	RutC30	A2	A2	A2
TrA0567W	79116	A2	A2	A2	A2	A2	RutC30	RutC30	A2	A2	A2
TrA0568C	22625	A2	A2	A2	A2	A2	RutC30	RutC30	A2	A2	A2
TrA0569C	108586	A2	A2	A2	A2	A2	RutC30	RutC30	A2	A2	A2
TrA0570C	108585	A2	A2	A2	A2	A2	RutC30	RutC30	A2	A2	A2
TrA0571C	79111	A2	A2	A2	A2	A2	RutC30	RutC30	A2	A2	A2
TrA0572C	108583	A2	A2	A2	A2	A2	RutC30	RutC30	A2	A2	A2
TrA0573W		A2	A2	A2	A2	A2	RutC30	RutC30	A2	A2	A2
TrA0575C	63435	A2	A2	A2	A2	A2	RutC30	RutC30	A2	A2	A2
TrA0576W	108580	A2	A2	A2	A2	A2	RutC30	RutC30	A2	A2	A2
TrA0577W	79109	A2	A2	A2	A2	A2	RutC30	RutC30	A2	A2	A2
TrA0578C	26642	A2	A2	A2	A2	A2	RutC30	RutC30	A2	A2	A2
TrA0579W	108577	A2	A2	A2	A2	A2	RutC30	RutC30	A2	A2	A2
TrA0580W	71676	A2	A2	A2	A2	A2	RutC30	RutC30	A2	A2	A2
TrA0581C	79106	A2	A2	A2	A2	A2	RutC30	RutC30	A2	A2	A2
TrA0582W	79104	A2	A2	A2	A2	A2	RutC30	RutC30	A2	A2	A2
TrA0583C	108573	A2	A2	A2	A2	A2	RutC30	RutC30	A2	A2	A2
TrA0584C	122457	A2	A2	A2	A2	A2	RutC30	RutC30	A2	A2	A2
TrA0585W		A2	A2	A2	A2	A2	RutC30	RutC30	A2	A2	A2
TrA0586W	49308	A2	A2	A2	A2	A2	RutC30	RutC30	A2	A2	A2
TrA0587C	108570	A2	A2	A2	A2	A2	RutC30	RutC30	A2	A2	A2
TrA0588C	122455	A2	A2	A2	A2	A2	RutC30	RutC30	A2	A2	A2
TrA0589C	63503	A2	A2	A2	A2	A2	RutC30	RutC30	A2	A2	A2
TrA0590W	63484	A2	A2	A2	A2	A2	RutC30	RutC30	A2	A2	A2
TrA0592W	108566	A2	A2	A2	A2	A2	RutC30	RutC30	A2	A2	A2
TrA0593W	63381	A2	A2	A2	A2	A2	RutC30	RutC30	A2	A2	A2
TrA0594W	49304	A2	A2	A2	A2	A2	RutC30	RutC30	A2	A2	A2
TrA0595C	79089	A2	A2	A2	A2	A2	RutC30	RutC30	A2	A2	A2
TrA0596W	63558	A2	A2	A2	A2	A2	RutC30	RutC30	A2	A2	A2
TrA0597W	63464	A2	A2	A2	A2	A2	RutC30	RutC30	A2	A2	A2
TrA0598W	79085	A2	A2	A2	A2	A2	RutC30	RutC30	A2	A2	A2
TrA0599C	4430	A2	A2	A2	A2	A2	RutC30	RutC30	A2	A2	A2
TrA0600C	108559	A2	A2	A2	A2	A2	RutC30	RutC30	A2	A2	A2
TrA0601W	49295	A2	A2	A2	A2	A2	RutC30	RutC30	A2	A2	A2
TrA0602W	108557	A2	A2	A2	A2	A2	RutC30	RutC30	A2	A2	A2
TrA0603C	122448	A2	A2	A2	A2	A2	RutC30	RutC30	A2	A2	A2
TrA0604C		A2	A2	A2	A2	A2	RutC30	RutC30	A2	A2	A2
TrA0606W		A2	A2	A2	A2	A2	RutC30	RutC30	A2	A2	A2
TrA0609C		A2	A2	A2	A2	A2	RutC30	RutC30	A2	A2	A2
TrA0610W		A2	A2	A2	A2	A2	RutC30	RutC30	A2	A2	A2
TrA0611W	63868	A2	A2	A2	A2	A2	RutC30	RutC30	A2	A2	A2
TrA0612C	108555	A2	A2	A2	A2	A2	RutC30	RutC30	A2	A2	A2
TrA0613W	4428	A2	A2	A2	A2	A2	RutC30	RutC30	A2	A2	A2
TrA0614W	108553	A2	A2	A2	A2	A2	RutC30	RutC30	A2	A2	A2
TrA0615C		A2	A2	A2	A2	A2	RutC30	RutC30	A2	A2	A2
TrA0616C	122447	A2	A2	A2	A2	A2	RutC30	RutC30	A2	A2	A2
TrA0617C	22618	A2	A2	A2	A2	A2	RutC30	RutC30	A2	A2	A2
TrA0619W	29333	A2	A2	A2	A2	A2	RutC30	RutC30	A2	A2	A2
TrA0620C	4426	A2	A2	A2	A2	A2	RutC30	RutC30	A2	A2	A2
TrA0621C	108548	A2	A2	A2	A2	A2	RutC30	RutC30	A2	A2	A2
TrA0623W	79075	A2	A2	A2	A2	A2	RutC30	RutC30	A2	A2	A2
TrA0624W	108546	A2	A2	A2	A2	A2	RutC30	RutC30	A2	A2	A2
TrA0625C	63568	A2	A2	A2	A2	A2	RutC30	RutC30	A2	A2	A2
TrA0626W	35552	A2	A2	A2	A2	A2	RutC30	RutC30	A2	A2	A2
TrA0627C	108543	A2	A2	A2	A2	A2	RutC30	RutC30	A2	A2	A2
TrA0628C	108542	A2	A2	A2	A2	A2	RutC30	RutC30	A2	A2	A2
TrA0629W	4422	A2	A2	A2	A2	A2	RutC30	RutC30	A2	A2	A2
TrA0630W	108540	A2	A2	A2	A2	A2	RutC30	RutC30	A2	A2	A2
TrA0631C	49274	A2	A2	A2	A2	A2	RutC30	RutC30	A2	A2	A2
TrA0633C	4421	A2	A2	A2	A2	A2	RutC30	RutC30	A2	A2	A2
TrA0634C	108537	A2	A2	A2	A2	A2	RutC30	RutC30	A2	A2	A2
TrA0635C	63382	A2	A2	A2	A2	A2	RutC30	RutC30	A2	A2	A2
TrA0636C	108535	A2	A2	A2	A2	A2	RutC30	RutC30	A2	A2	A2
TrA0637W	79059	A2	A2	A2	A2	A2	RutC30	RutC30	A2	A2	A2
TrA0638W	108533	A2	A2	A2	A2	A2	RutC30	RutC30	A2	A2	A2
TrA0639W	63653	A2	A2	A2	A2	A2	RutC30	RutC30	A2	A2	A2
TrA0640C	108530	A2	A2	A2	A2	A2	RutC30	RutC30	A2	A2	A2
TrA0641C	63378	A2	A2	A2	A2	A2	RutC30	RutC30	A2	A2	A2
TrA0642W	63441	A2	A2	A2	A2	A2	RutC30	RutC30	A2	A2	A2
TrA0643C	63754	A2	A2	A2	A2	A2	RutC30	RutC30	A2	A2	A2
TrA0644C		A2	A2	A2	A2	A2	RutC30	RutC30	A2	A2	A2
TrA0646W	79044	A2	A2	A2	A2	A2	RutC30	RutC30	A2	A2	A2
TrA0647W	63899	A2	A2	A2	A2	A2	RutC30	RutC30	A2	A2	A2
TrA0648C	22608	A2	A2	A2	A2	A2	RutC30	RutC30	A2	A2	A2
TrA0649C	79037	A2	A2	A2	A2	A2	RutC30	RutC30	A2	A2	A2
TrA0650C	108519	A2	A2	A2	A2	A2	RutC30	RutC30	A2	A2	A2
TrA0651W	122431	A2	A2	A2	A2	A2	RutC30	RutC30	A2	A2	A2
TrA0652C	108517	A2	A2	A2	A2	A2	RutC30	RutC30	A2	A2	A2
TrA0653W	79034	A2	A2	A2	A2	A2	RutC30	RutC30	A2	A2	A2
TrA0654C		A2	A2	A2	A2	A2	RutC30	RutC30	A2	A2	A2
TrA0655C	63909	A2	A2	A2	A2	A2	RutC30	RutC30	A2	A2	A2
TrA0656C	79031	A2	A2	A2	A2	A2	RutC30	RutC30	A2	A2	A2
TrA0657W	122428	A2	A2	A2	A2	A2	RutC30	RutC30	A2	A2	A2
TrA0658W	49232	A2	A2	RutC30	A2	A2	RutC30	RutC30	A2	A2	A2
TrA0659W	63395	A2	A2	RutC30	A2	A2	RutC30	RutC30	A2	A2	A2
TrA0660C	63678	A2	A2	RutC30	A2	A2	RutC30	RutC30	A2	A2	A2
TrA0661W	63742	A2	A2	RutC30	A2	A2	RutC30	RutC30	A2	A2	A2
TrA0662C	79019	A2	A2	RutC30	A2	A2	RutC30	RutC30	A2	A2	A2
TrA0663W	71655	A2	A2	RutC30	A2	A2	RutC30	RutC30	A2	A2	A2
TrA0664C	79014	A2	A2	RutC30	A2	A2	RutC30	RutC30	A2	A2	A2
TrA0665W	122422	A2	A2	RutC30	A2	A2	RutC30	RutC30	A2	A2	A2
TrA0666W	79010	A2	A2	RutC30	A2	A2	RutC30	RutC30	A2	A2	A2
TrA0668W	49213	A2	A2	RutC30	A2	A2	RutC30	RutC30	A2	A2	A2
TrA0669W		A2	A2	RutC30	A2	A2	RutC30	RutC30	A2	A2	A2
TrA0670C	108502	A2	A2	RutC30	A2	A2	RutC30	RutC30	A2	A2	A2
TrA0671C	122419	A2	A2	RutC30	A2	A2	RutC30	RutC30	A2	A2	A2
TrA0672W	22598	A2	A2	RutC30	A2	A2	RutC30	RutC30	A2	A2	A2
TrA0673W	49205	A2	A2	RutC30	A2	A2	RutC30	RutC30	A2	A2	A2
TrA0674W	122416	A2	A2	RutC30	A2	A2	RutC30	RutC30	A2	A2	A2
TrA0675W	122415	A2	A2	RutC30	A2	A2	RutC30	RutC30	A2	A2	A2
TrA0676C	63746	A2	A2	RutC30	A2	A2	RutC30	RutC30	A2	A2	A2
TrA0677W	63632	A2	A2	RutC30	A2	A2	RutC30	RutC30	A2	A2	A2
TrA0678W	49197	A2	A2	RutC30	A2	A2	RutC30	RutC30	A2	A2	A2
TrA0681C		A2	A2	RutC30	A2	A2	RutC30	RutC30	A2	A2	A2
TrA0682W	78988	A2	A2	RutC30	A2	A2	RutC30	RutC30	A2	A2	A2
TrA0684C		A2	A2	RutC30	A2	A2	RutC30	RutC30	A2	A2	A2
TrA0685C	49193	A2	A2	RutC30	A2	A2	RutC30	RutC30	A2	A2	A2
TrA0686C		A2	A2	RutC30	A2	A2	RutC30	RutC30	A2	A2	A2
TrA0687W	63400	A2	A2	RutC30	A2	A2	RutC30	RutC30	A2	A2	A2
TrA0688C	78984	A2	A2	RutC30	A2	A2	RutC30	RutC30	A2	A2	A2
TrA0689C	63419	A2	A2	RutC30	A2	A2	RutC30	RutC30	A2	A2	A2
TrA0690W	63869	A2	A2	RutC30	A2	A2	RutC30	RutC30	A2	A2	A2
TrA0691C	63507	A2	A2	RutC30	A2	A2	RutC30	RutC30	A2	A2	A2
TrA0692W	122410	A2	A2	RutC30	A2	A2	RutC30	RutC30	A2	A2	A2
TrA0693C	71649	A2	A2	RutC30	A2	A2	RutC30	RutC30	A2	A2	A2
TrA0694C	63416	A2	A2	RutC30	A2	A2	RutC30	RutC30	A2	A2	A2
TrA0695C	22590	A2	A2	RutC30	A2	A2	RutC30	RutC30	A2	A2	A2
TrA0696C	108482	A2	A2	RutC30	A2	A2	RutC30	RutC30	A2	A2	A2
TrA0697W	108481	A2	A2	RutC30	A2	A2	RutC30	RutC30	A2	A2	A2
TrA0698W		A2	A2	RutC30	A2	A2	RutC30	RutC30	A2	A2	A2
TrA0699C	22589	A2	A2	RutC30	A2	A2	RutC30	RutC30	A2	A2	A2
TrA0700W	108479	A2	A2	RutC30	A2	A2	RutC30	RutC30	A2	A2	A2
TrA0701W	63703	A2	A2	RutC30	A2	A2	RutC30	RutC30	A2	A2	A2
TrA0702C	108477	A2	A2	RutC30	A2	A2	RutC30	RutC30	A2	A2	A2
TrA0703W	108476	A2	A2	RutC30	A2	A2	RutC30	RutC30	A2	A2	A2
TrA0705C	63828	A2	A2	RutC30	A2	A2	RutC30	RutC30	A2	A2	A2
TrA0706C		A2	A2	RutC30	A2	A2	RutC30	RutC30	A2	A2	A2
TrA0707C	122405	A2	A2	RutC30	A2	A2	RutC30	RutC30	A2	A2	A2
TrA0708C	78970	A2	A2	RutC30	RutC30	A2	RutC30	RutC30	A2	A2	A2
TrA0709W	63709	A2	A2	RutC30	RutC30	A2	RutC30	RutC30	A2	A2	A2
TrA0710C	78968	A2	A2	RutC30	RutC30	A2	RutC30	RutC30	A2	A2	A2
TrA0711C	78966	A2	A2	RutC30	RutC30	A2	RutC30	RutC30	A2	A2	A2
TrA0712C		A2	A2	RutC30	RutC30	A2	RutC30	RutC30	A2	A2	A2
TrA0714C	78961	A2	A2	RutC30	RutC30	A2	RutC30	RutC30	A2	A2	A2
TrA0715C	78960	A2	A2	RutC30	RutC30	A2	RutC30	RutC30	A2	A2	A2
TrA0716C	78958	A2	A2	RutC30	RutC30	A2	RutC30	RutC30	A2	A2	A2
TrA0717C	78956	A2	A2	RutC30	RutC30	A2	RutC30	RutC30	A2	A2	A2
TrA0718C	78953	A2	A2	RutC30	RutC30	A2	RutC30	RutC30	A2	A2	A2
TrA0719W	4373	A2	A2	RutC30	RutC30	A2	RutC30	RutC30	A2	A2	A2
TrA0720C	108463	A2	A2	RutC30	RutC30	A2	RutC30	RutC30	A2	A2	A2
TrA0721C	63547	A2	A2	RutC30	RutC30	A2	RutC30	RutC30	A2	A2	A2
TrA0722W	4370	A2	A2	RutC30	RutC30	A2	RutC30	RutC30	A2	A2	A2
TrA0723C	108460	A2	A2	RutC30	RutC30	A2	RutC30	RutC30	A2	A2	A2
TrA0725W	108459	A2	A2	RutC30	RutC30	A2	RutC30	RutC30	A2	A2	A2
TrA0726W		A2	A2	RutC30	RutC30	A2	RutC30	RutC30	A2	A2	A2
TrA0727W	108458	A2	A2	RutC30	RutC30	A2	RutC30	RutC30	A2	A2	A2
TrA0728C	108457	A2	A2	RutC30	RutC30	A2	RutC30	RutC30	A2	A2	A2
TrA0729C	122396	A2	A2	RutC30	RutC30	A2	RutC30	RutC30	A2	A2	A2
TrA0730W	49149	A2	A2	RutC30	RutC30	A2	RutC30	RutC30	A2	A2	A2
TrA0731C	63413	A2	A2	RutC30	RutC30	A2	RutC30	RutC30	A2	A2	A2
TrA0733C		A2	A2	RutC30	RutC30	A2	RutC30	RutC30	A2	A2	A2
TrA0735C	4366	A2	A2	RutC30	RutC30	A2	RutC30	RutC30	A2	A2	A2
TrA0736C	63747	A2	A2	RutC30	RutC30	A2	RutC30	RutC30	A2	A2	A2
TrA0738C	78939	A2	A2	RutC30	RutC30	A2	RutC30	RutC30	A2	A2	A2
TrA0739W	108449	A2	A2	RutC30	RutC30	A2	RutC30	RutC30	A2	A2	A2
TrA0740C	122392	A2	A2	RutC30	RutC30	A2	RutC30	RutC30	A2	A2	A2
TrA0741W	78935	A2	A2	RutC30	RutC30	A2	RutC30	RutC30	A2	A2	A2
TrA0742C	42329	A2	A2	RutC30	RutC30	A2	RutC30	RutC30	A2	A2	A2
TrA0744W	42858	A2	A2	RutC30	RutC30	A2	RutC30	RutC30	A2	A2	A2
TrA0745W	63914	A2	A2	RutC30	RutC30	A2	RutC30	RutC30	A2	A2	A2
TrA0746W	25040	A2	A2	RutC30	RutC30	A2	RutC30	RutC30	A2	A2	A2
TrA0747C	78929	A2	A2	RutC30	RutC30	A2	RutC30	RutC30	A2	A2	A2
TrA0748W	22573	A2	A2	RutC30	RutC30	A2	RutC30	RutC30	A2	A2	A2
TrA0749C	122387	A2	A2	RutC30	RutC30	A2	RutC30	RutC30	A2	A2	A2
TrA0750W	78925	A2	A2	RutC30	RutC30	A2	RutC30	RutC30	A2	A2	A2
TrA0751C	122385	A2	A2	RutC30	RutC30	A2	RutC30	RutC30	A2	A2	A2
TrA0752W		A2	A2	RutC30	RutC30	A2	RutC30	RutC30	A2	A2	A2
TrA0753C	63751	A2	A2	RutC30	RutC30	A2	RutC30	RutC30	A2	A2	A2
TrA0754C	122384	A2	A2	RutC30	RutC30	A2	RutC30	RutC30	A2	A2	A2
TrA0755W	43236	A2	A2	RutC30	RutC30	A2	RutC30	RutC30	A2	A2	A2
TrA0756W	63702	A2	A2	RutC30	RutC30	A2	RutC30	RutC30	A2	A2	A2
TrA0757W	63772	A2	A2	RutC30	RutC30	A2	RutC30	RutC30	A2	A2	A2
TrA0758C	63354	A2	A2	RutC30	RutC30	A2	RutC30	RutC30	A2	A2	A2
TrA0759W		A2	A2	RutC30	RutC30	A2	RutC30	RutC30	A2	A2	A2
TrA0760W	122381	A2	A2	RutC30	RutC30	A2	RutC30	RutC30	A2	A2	A2
TrA0761W		A2	A2	RutC30	RutC30	A2	RutC30	RutC30	A2	A2	A2
TrA0762C	108431	A2	A2	RutC30	RutC30	A2	RutC30	RutC30	A2	A2	A2
TrA0763W	108430	A2	A2	RutC30	RutC30	A2	RutC30	RutC30	A2	A2	A2
TrA0764C	63780	A2	A2	RutC30	RutC30	A2	RutC30	RutC30	A2	A2	A2
TrA0765W	78909	A2	A2	RutC30	RutC30	A2	RutC30	RutC30	A2	A2	A2
TrA0766C		A2	A2	RutC30	RutC30	A2	RutC30	RutC30	A2	A2	A2
TrA0767C	63624	A2	A2	RutC30	RutC30	A2	RutC30	RutC30	A2	A2	A2
TrA0768C	49112	A2	A2	RutC30	RutC30	A2	RutC30	RutC30	A2	A2	A2
TrA0769W	63774	A2	A2	RutC30	RutC30	A2	RutC30	RutC30	A2	A2	A2
TrA0770C	122378	A2	A2	RutC30	RutC30	A2	RutC30	RutC30	A2	A2	A2
TrA0771C		A2	A2	RutC30	RutC30	A2	RutC30	RutC30	A2	A2	A2
TrA0772W	36727	A2	A2	RutC30	RutC30	A2	RutC30	RutC30	A2	A2	A2
TrA0773C		A2	A2	RutC30	RutC30	A2	RutC30	RutC30	A2	A2	A2
TrA0774C	108421	A2	A2	RutC30	RutC30	A2	RutC30	RutC30	A2	A2	A2
TrA0775C	122376	A2	A2	RutC30	RutC30	A2	RutC30	RutC30	A2	A2	A2
TrA0776W	108419	A2	A2	RutC30	RutC30	A2	RutC30	RutC30	A2	A2	A2
TrA0777C	108418	A2	A2	RutC30	RutC30	A2	RutC30	RutC30	A2	A2	A2
TrA0778W		A2	A2	RutC30	RutC30	A2	RutC30	RutC30	A2	A2	A2
TrA0779C	122375	A2	A2	RutC30	RutC30	A2	RutC30	RutC30	A2	A2	A2
TrA0780C	122374	A2	A2	RutC30	RutC30	A2	RutC30	RutC30	A2	A2	A2
TrA0781C	63717	A2	A2	RutC30	RutC30	A2	RutC30	RutC30	A2	A2	A2
TrA0782W	22564	A2	A2	RutC30	RutC30	A2	RutC30	RutC30	A2	A2	A2
TrA0783C	63919	A2	A2	RutC30	RutC30	A2	RutC30	RutC30	A2	A2	A2
TrA0785W	63532	A2	A2	RutC30	RutC30	A2	RutC30	RutC30	A2	A2	A2
TrA0786C	108409	A2	A2	RutC30	RutC30	A2	RutC30	RutC30	A2	A2	A2
TrA0787W	22563	A2	A2	RutC30	RutC30	A2	RutC30	RutC30	A2	A2	A2
TrA0788W		A2	A2	RutC30	RutC30	A2	RutC30	RutC30	A2	A2	A2
TrA0789W		A2	A2	RutC30	RutC30	A2	RutC30	RutC30	A2	A2	A2
TrA0790W	122371	A2	A2	RutC30	RutC30	A2	RutC30	RutC30	A2	A2	A2
TrA0791W	78895	A2	A2	RutC30	RutC30	A2	RutC30	RutC30	A2	A2	A2
TrA0792C	108405	A2	A2	RutC30	RutC30	A2	RutC30	RutC30	A2	A2	A2
TrA0794C	49099	A2	A2	RutC30	RutC30	A2	RutC30	RutC30	A2	A2	A2
TrA0795W	22560	A2	A2	RutC30	RutC30	A2	RutC30	RutC30	A2	A2	A2
TrA0796W	63364	A2	A2	RutC30	RutC30	A2	RutC30	RutC30	A2	A2	A2
TrA0797C	108401	A2	A2	RutC30	RutC30	A2	RutC30	RutC30	A2	A2	A2
TrA0798W	78886	A2	A2	RutC30	RutC30	A2	RutC30	RutC30	A2	A2	A2
TrA0799C	122366	A2	A2	RutC30	RutC30	A2	RutC30	RutC30	A2	A2	A2
TrA0800C	63710	A2	A2	RutC30	RutC30	A2	RutC30	RutC30	A2	A2	A2
TrA0801W	108398	A2	A2	RutC30	RutC30	A2	RutC30	RutC30	A2	A2	A2
TrA0802C	22559	A2	A2	RutC30	RutC30	A2	RutC30	RutC30	A2	A2	A2
TrA0804W	27599	A2	A2	RutC30	RutC30	A2	RutC30	RutC30	A2	A2	A2
TrA0805C	63347	A2	A2	RutC30	RutC30	A2	RutC30	RutC30	A2	A2	A2
TrA0806W	78882	A2	A2	RutC30	RutC30	A2	RutC30	RutC30	A2	A2	A2
TrA0807W	63837	A2	A2	RutC30	RutC30	A2	RutC30	RutC30	A2	A2	A2
TrA0808W	122363	A2	A2	RutC30	RutC30	A2	RutC30	RutC30	A2	A2	A2
TrA0809C	49081	A2	A2	RutC30	RutC30	A2	RutC30	RutC30	A2	A2	A2
TrA0810W		A2	A2	RutC30	RutC30	A2	RutC30	RutC30	A2	A2	A2
TrA0811W	78873	A2	A2	RutC30	RutC30	A2	RutC30	RutC30	A2	A2	A2
TrA0812C	63815	A2	A2	RutC30	RutC30	A2	RutC30	RutC30	A2	A2	A2
TrA0813W	78870	A2	A2	RutC30	RutC30	A2	RutC30	RutC30	A2	A2	A2
TrA0814C	108387	A2	A2	RutC30	RutC30	A2	RutC30	RutC30	A2	A2	A2
TrA0816W	78866	A2	A2	RutC30	RutC30	A2	RutC30	RutC30	A2	A2	A2
TrA0817W	78864	A2	A2	RutC30	RutC30	A2	RutC30	RutC30	A2	A2	A2
TrA0818C	108384	A2	A2	RutC30	RutC30	A2	RutC30	RutC30	A2	A2	A2
TrA0819W	108383	A2	A2	RutC30	RutC30	A2	RutC30	RutC30	A2	A2	A2
TrA0820C	108382	A2	A2	RutC30	RutC30	A2	RutC30	RutC30	A2	A2	A2
TrA0821C	112535	A2	A2	RutC30	RutC30	A2	RutC30	RutC30	A2	A2	A2
TrA0822C		A2	A2	RutC30	RutC30	A2	RutC30	RutC30	A2	A2	A2
TrA0823C	70875	A2	A2	RutC30	RutC30	A2	RutC30	RutC30	A2	A2	A2
TrA0824W	82606	A2	A2	RutC30	RutC30	A2	RutC30	RutC30	A2	A2	A2
TrA0825C	112532	A2	A2	RutC30	RutC30	A2	RutC30	RutC30	A2	A2	A2
TrA0826W		A2	A2	RutC30	RutC30	A2	RutC30	RutC30	A2	A2	A2
TrA0827C	82601	A2	A2	RutC30	RutC30	A2/RutC30	RutC30	RutC30	A2	A2	A2
TrA0828C	82599	A2	A2	RutC30	RutC30	RutC30	RutC30	RutC30	A2	A2	A2
TrA0829W	6057	A2	A2	RutC30	RutC30	RutC30	RutC30	RutC30	A2	A2	A2
TrA0830W	124260	A2	A2	RutC30	RutC30	RutC30	RutC30	RutC30	A2	A2	A2
TrA0831C	70894	A2	A2	RutC30	RutC30	RutC30	RutC30	RutC30	A2	A2	A2
TrA0832W	124259	A2	A2	RutC30	RutC30	RutC30	RutC30	RutC30	A2	A2	A2
TrA0833W	112525	A2	A2	RutC30	RutC30	RutC30	RutC30	RutC30	A2	A2	A2
TrA0834W	112524	A2	A2	RutC30	RutC30	RutC30	RutC30	RutC30	A2	A2	A2
TrA0835C	112523	A2	A2	RutC30	RutC30	RutC30	RutC30	RutC30	A2	A2	A2
TrA0836C	28409	A2	A2	RutC30	RutC30	RutC30	RutC30	RutC30	A2	A2	A2
TrA0837C	112521	A2	A2	RutC30	RutC30	RutC30	RutC30	RutC30	A2	A2	A2
TrA0839W	112520	A2	A2	RutC30	RutC30	RutC30	RutC30	RutC30	A2	A2	A2
TrA0840C	112519	A2	A2	RutC30	RutC30	RutC30	RutC30	RutC30	A2	A2	A2
TrA0841W	112518	A2	A2	RutC30	RutC30	RutC30	RutC30	RutC30	A2	A2	A2
TrA0842W	123441	A2	A2	RutC30	RutC30	RutC30	RutC30	RutC30	A2	A2	A2
TrA0843W	110686	A2	A2	RutC30	RutC30	RutC30	RutC30	RutC30	A2	A2	A2
TrA0844C	67509	A2	A2	RutC30	RutC30	RutC30	RutC30	RutC30	A2	A2	A2
TrA0845W	110684	A2	A2	RutC30	RutC30	RutC30	RutC30	RutC30	A2	A2	A2
TrA0846C	67366	A2	A2	RutC30	RutC30	RutC30	RutC30	RutC30	A2	A2	A2
TrA0847W	81001	A2	A2	RutC30	RutC30	RutC30	RutC30	RutC30	A2	A2	A2
TrA0848W	80997	A2	A2	RutC30	RutC30	RutC30	RutC30	RutC30	A2	A2	A2
TrA0849C	80994	A2	A2	RutC30	RutC30	RutC30	RutC30	RutC30	A2	A2	A2
TrA0850W	67527	A2	A2	RutC30	RutC30	RutC30	RutC30	RutC30	A2	A2	A2
TrA0851C	110678	A2	A2	RutC30	RutC30	RutC30	RutC30	RutC30	A2	A2	A2
TrA0852W	123437	A2	A2	RutC30	RutC30	RutC30	RutC30	RutC30	A2	A2	A2
TrA0853C	80990	A2	A2	RutC30	RutC30	RutC30	RutC30	RutC30	A2	A2	A2
TrA0854W	23070	A2	A2	RutC30	RutC30	RutC30	RutC30	RutC30	A2	A2	A2
TrA0855W	26746	A2	A2	RutC30	RutC30	RutC30	RutC30	RutC30	A2	A2	A2
TrA0856W	67325	A2	A2	RutC30	RutC30	RutC30	RutC30	RutC30	A2	A2	A2
TrA0857C	51228	A2	A2	RutC30	RutC30	RutC30	RutC30	RutC30	A2	A2	A2
TrA0858W		A2	A2	RutC30	RutC30	RutC30	RutC30	RutC30	A2	A2	A2
TrA0859W		A2	A2	RutC30	RutC30	RutC30	RutC30	RutC30	A2	A2	A2
TrA0860W	5296	A2	A2	RutC30	RutC30	RutC30	RutC30	RutC30	A2	A2	A2
TrA0861W	67339	A2	A2	RutC30	RutC30	RutC30	RutC30	RutC30	A2	A2	A2
TrA0862C	27181	A2	A2	RutC30	RutC30	RutC30	RutC30	RutC30	A2	A2	A2
TrA0863W	67334	RutC30	A2	A2	RutC30	RutC30	RutC30	RutC30	A2	A2	A2
TrA0864C	67494	RutC30	A2	A2	RutC30	RutC30	RutC30	RutC30	A2	A2	A2
TrA0865C	110666	RutC30	A2	A2	RutC30	RutC30	RutC30	RutC30	A2	A2	A2
TrA0866W		RutC30	A2	A2	RutC30	RutC30	RutC30	RutC30	A2	A2	A2
TrA0867C	110665	RutC30	A2	A2	RutC30	RutC30	RutC30	RutC30	A2	A2	A2
TrA0868C	80980	RutC30	A2	A2	RutC30	RutC30	RutC30	RutC30	A2	A2	A2
TrA0869C	110663	RutC30	A2	A2	RutC30	RutC30	RutC30	RutC30	A2	A2	A2
TrA0870W	123431	RutC30	A2	A2	RutC30	RutC30	RutC30	RutC30	A2	A2	A2
TrA0871W	67290	RutC30	A2	A2	RutC30	RutC30	RutC30	RutC30	A2	A2	A2
TrA0872C	110660	RutC30	A2	A2	RutC30	RutC30	RutC30	RutC30	A2	A2	A2
TrA0873W	28185	RutC30	A2	A2	RutC30	RutC30	RutC30	RutC30	A2	A2	A2
TrA0874C	110658	RutC30	A2	A2	RutC30	RutC30	RutC30	RutC30	A2	A2	A2
TrA0875C	80973	RutC30	A2	A2	RutC30	RutC30	RutC30	RutC30	A2	A2	A2
TrA0876C	123429	RutC30	A2	A2	RutC30	RutC30	RutC30	RutC30	A2	A2	A2
TrA0877C		RutC30	A2	A2	RutC30	RutC30	RutC30	RutC30	A2	A2	A2
TrA0878W		RutC30	A2	A2	RutC30	RutC30	RutC30	RutC30	A2	A2	A2
TrA0879C	67430	RutC30	A2	A2	RutC30	RutC30	RutC30	RutC30	A2	A2	A2
TrA0880W	110655	RutC30	A2	A2	RutC30	RutC30	RutC30	RutC30	A2	A2	A2
TrA0881W	67507	RutC30	A2	A2	RutC30	RutC30	RutC30	RutC30	A2	A2	A2
TrA0882C	110653	RutC30	A2	A2	RutC30	RutC30	RutC30	RutC30	A2	A2	A2
TrA0883W	51217	RutC30	A2	A2	RutC30	RutC30	RutC30	RutC30	A2	A2	A2
TrA0884C	110651	RutC30	A2	A2	RutC30	RutC30	RutC30	RutC30	A2	A2	A2
TrA0885W	67209	RutC30	A2	A2	RutC30	RutC30	RutC30	RutC30	A2	A2	A2
TrA0886C	123426	RutC30	A2	A2	RutC30	RutC30	RutC30	RutC30	A2	A2	A2
TrA0887C	67470	RutC30	A2	A2	RutC30	RutC30	RutC30	RutC30	A2	A2	A2
TrA0888W	110648	RutC30	A2	A2	RutC30	RutC30	RutC30	RutC30	A2	A2	A2
TrA0889C	110647	RutC30	A2	A2	RutC30	RutC30	RutC30	RutC30	A2	A2	A2
TrA0890W	51212	RutC30	A2	A2	RutC30	RutC30	RutC30	RutC30	A2	A2	A2
TrA0891W	80961	RutC30	A2	A2	RutC30	RutC30	RutC30	RutC30	A2	A2	A2
TrA0892C	80958	RutC30	A2	A2	RutC30	RutC30	RutC30	RutC30	A2	A2	A2
TrA0893W	67523	RutC30	A2	A2	RutC30	RutC30	RutC30	RutC30	A2	A2	A2
TrA0894W	67418	RutC30	A2	A2	RutC30	RutC30	RutC30	RutC30	A2	A2	A2
TrA0895-2C		RutC30	A2	A2	RutC30	RutC30	RutC30	RutC30	A2	A2	A2
TrA0895C	80956	RutC30	A2	A2	RutC30	RutC30	RutC30	RutC30	A2	A2	A2
TrA0896W	123422	RutC30	A2	A2	RutC30	RutC30	RutC30	RutC30	A2	A2	A2
TrA0897W		RutC30	A2	A2	RutC30	RutC30	RutC30	RutC30	A2	A2	A2
TrA0898W	67446	RutC30	A2	A2	RutC30	RutC30	RutC30	RutC30	A2	A2	A2
TrA0899C	110638	RutC30	A2	A2	RutC30	RutC30	RutC30	RutC30	A2	A2	A2
TrA0900C	51197	RutC30	A2	A2	RutC30	RutC30	RutC30	RutC30	A2	A2	A2
TrA0901W	110636	RutC30	A2	A2	RutC30	RutC30	RutC30	RutC30	A2	A2	A2
TrA0902C	42462	RutC30	A2	A2	RutC30	RutC30	RutC30	RutC30	A2	A2	A2
TrA0903W	23063	RutC30	A2	A2	RutC30	RutC30	RutC30	RutC30	A2	A2	A2
TrA0905C		RutC30	A2	A2	RutC30	RutC30	RutC30	RutC30	A2	A2	A2
TrA0906W	23062	RutC30	A2	A2	RutC30	RutC30	RutC30	RutC30	A2	A2	A2
TrA0907C		RutC30	A2	A2	RutC30	RutC30	RutC30	RutC30	A2	A2	A2
TrA0909-2W		RutC30	A2	A2	RutC30	RutC30	RutC30	RutC30	A2	A2	A2
TrA0909W	67350	RutC30	A2	A2	RutC30	RutC30	RutC30	RutC30	A2	A2	A2
TrA0910W	110631	RutC30	A2	A2	RutC30	RutC30	RutC30	RutC30	A2	A2	A2
TrA0911C	80941	RutC30	A2	A2	RutC30	RutC30	RutC30	RutC30	A2	A2	A2
TrA0912W	5278	RutC30	A2	A2	RutC30	RutC30	RutC30	RutC30	A2	A2	A2
TrA0913C	110628	RutC30	A2	A2	RutC30	RutC30	RutC30	RutC30	A2	A2	A2
TrA0914W	67215	RutC30	A2	A2	RutC30	RutC30	RutC30	RutC30	A2	A2	A2
TrA0915C	67286	RutC30	A2	A2	RutC30	RutC30	RutC30	RutC30	A2	A2	A2
TrA0916W	67324	RutC30	A2	A2	RutC30	RutC30	RutC30	RutC30	A2	A2	A2
TrA0917C	5275	RutC30	A2	A2	RutC30	RutC30	RutC30	RutC30	A2	A2	A2
TrA0918W	110623	RutC30	A2	A2	RutC30	RutC30	RutC30	RutC30	A2	A2	A2
TrA0919C	23059	RutC30	A2	A2	RutC30	RutC30	RutC30	RutC30	A2	A2	A2
TrA0920C	80932	RutC30	A2	A2	RutC30	RutC30	RutC30	RutC30	A2	A2	A2
TrA0921C	110620	RutC30	A2	A2	RutC30	RutC30	RutC30	RutC30	A2	A2	A2
TrA0922-2W		RutC30	A2	A2	RutC30	RutC30	RutC30	RutC30	A2	A2	A2
TrA0922W	67473	RutC30	A2	A2	RutC30	RutC30	RutC30	RutC30	A2	A2	A2
TrA0923W	51171	RutC30	A2	A2	RutC30	RutC30	RutC30	RutC30	A2	A2	A2
TrA0924W	67483	RutC30	A2	A2	RutC30	RutC30	RutC30	RutC30	A2	A2	A2
TrA0925C	110615	RutC30	A2	A2	RutC30	RutC30	RutC30	RutC30	A2	A2	A2
TrA0927W	5270	RutC30	A2	A2	RutC30	RutC30	RutC30	RutC30	A2	A2	A2
TrA0928W	80922	RutC30	A2	A2	RutC30	RutC30	RutC30	RutC30	A2	A2	A2
TrA0929W	80920	RutC30	A2	A2	RutC30	RutC30	RutC30	RutC30	A2	A2	A2
TrA0930C	123408	RutC30	A2	A2	RutC30	RutC30	RutC30	RutC30	A2	A2	A2
TrA0931W	67448	RutC30	A2	A2	RutC30	RutC30	RutC30	RutC30	A2	A2	A2
TrA0932C	67476	RutC30	A2	A2	RutC30	RutC30	RutC30	RutC30	A2	A2	A2
TrA0934W	67272	RutC30	A2	A2	RutC30	RutC30	RutC30	RutC30	A2	A2	A2
TrA0935C	72287	RutC30	A2	A2	RutC30	RutC30	RutC30	RutC30	A2	A2	A2
TrA0936W	80911	RutC30	A2	A2	RutC30	RutC30	RutC30	RutC30	A2	A2	A2
TrA0937C	51153	RutC30	A2	A2	RutC30	RutC30	RutC30	RutC30	A2	A2	A2
TrA0938W	67295	RutC30	A2	A2	RutC30	RutC30	RutC30	RutC30	A2	A2	A2
TrA0939C	67356	RutC30	A2	A2	RutC30	RutC30	RutC30	RutC30	A2	A2	A2
TrA0940W	80904	RutC30	A2	A2	RutC30	RutC30	RutC30	RutC30	A2	A2	A2
TrA0941W	110600	RutC30	A2	A2	RutC30	RutC30	RutC30	RutC30	A2	A2	A2
TrA0942W	110599	RutC30	A2	A2	RutC30	RutC30	RutC30	RutC30	A2	A2	A2
TrA0943C	27357	RutC30	A2	A2	RutC30	RutC30	RutC30	RutC30	A2	A2	A2
TrA0944C	67467	RutC30	A2	A2	RutC30	RutC30	RutC30	RutC30	A2	A2	A2
TrA0945W	67360	RutC30	A2	A2	RutC30	RutC30	RutC30	RutC30	A2	A2	A2
TrA0947W	110595	RutC30	A2	A2	RutC30	RutC30	RutC30	RutC30	A2	A2	A2
TrA0948C	80898	RutC30	A2	A2	RutC30	RutC30	RutC30	RutC30	A2	A2	A2
TrA0949W	110593	RutC30	A2	A2	RutC30	RutC30	RutC30	RutC30	A2	A2	A2
TrA0950C	23050	RutC30	A2	A2	RutC30	RutC30	RutC30	RutC30	A2	A2	A2
TrA0951C	67300	RutC30	A2	A2	RutC30	RutC30	RutC30	RutC30	A2	A2	A2
TrA0953W	67205	RutC30	A2	A2	RutC30	RutC30	RutC30	RutC30	A2	A2	A2
TrA0954W	80890	RutC30	A2	A2	RutC30	RutC30	RutC30	RutC30	A2	A2	A2
TrA0955C	23048	RutC30	A2	A2	RutC30	RutC30	RutC30	RutC30	A2	A2	A2
TrA0956W	51130	RutC30	A2	A2	RutC30	RutC30	RutC30	RutC30	A2	A2	A2
TrA0957C	110586	RutC30	A2	A2	RutC30	RutC30	RutC30	RutC30	A2	A2	A2
TrA0958W	5250	RutC30	A2	A2	RutC30	RutC30	RutC30	RutC30	A2	A2	A2
TrA0959C	5249	RutC30	A2	A2	RutC30	RutC30	RutC30	RutC30	A2	A2	A2
TrA0960C	123396	RutC30	A2	A2	RutC30	RutC30	RutC30	RutC30	A2	A2	A2
TrA0962C	80881	RutC30	A2	A2	RutC30	RutC30	RutC30	RutC30	A2	A2	A2
TrA0963W	67377	RutC30	A2	A2	RutC30	RutC30	RutC30	RutC30	A2	A2	A2
TrA0964C	5247	RutC30	A2	A2	RutC30	RutC30	RutC30	RutC30	A2	A2	A2
TrA0965C	67217	RutC30	A2	A2	RutC30	RutC30	RutC30	RutC30	A2	A2	A2
TrA0966W	67504	RutC30	A2	A2	RutC30	RutC30	RutC30	RutC30	A2	A2	A2
TrA0967C	80879	RutC30	A2	A2	RutC30	RutC30	RutC30	RutC30	A2	A2	A2
TrA0968C	80875	RutC30	A2	A2	RutC30	RutC30	RutC30	RutC30	A2	A2	A2
TrA0969C		RutC30	A2	A2	RutC30	RutC30	RutC30	RutC30	A2	A2	A2
TrA0970W	67239	RutC30	A2	A2	RutC30	RutC30	RutC30	RutC30	A2	A2	A2
TrA0971W	67493	RutC30	A2	A2	RutC30	RutC30	RutC30	RutC30	A2	A2	A2
TrA0972W		RutC30	A2	A2	RutC30	RutC30	RutC30	RutC30	A2	A2	A2
TrA0973C	80872	RutC30	A2	A2	RutC30	RutC30	RutC30	RutC30	A2	A2	A2
TrA0974W	80871	RutC30	A2	A2	RutC30	RutC30	RutC30	RutC30	A2	A2	A2
TrA0975C	80870	RutC30	A2	A2	RutC30	RutC30	RutC30	RutC30	A2	A2	A2
TrA0976W	110570	RutC30	A2	A2	RutC30	RutC30	RutC30	RutC30	A2	A2	A2
TrA0977C		RutC30	A2	A2	RutC30	RutC30	RutC30	RutC30	A2	A2	A2
TrA0978C	110569	RutC30	A2	A2	RutC30	RutC30	RutC30	RutC30	A2	A2	A2
TrA0979W	80867	RutC30	A2	A2	RutC30	RutC30	RutC30	RutC30	A2	A2	A2
TrA0980W	67394	RutC30	A2	A2	RutC30	RutC30	RutC30	RutC30	A2	A2	A2
TrA0981C	51110	RutC30	A2	A2	RutC30	RutC30	RutC30	RutC30	A2	A2	A2
TrA0982C		RutC30	A2	A2	RutC30	RutC30	RutC30	RutC30	A2	A2	A2
TrA0983W	67275	RutC30	A2	A2	RutC30	RutC30	RutC30	RutC30	A2	A2	A2
TrA0985W	80863	RutC30	A2	A2	RutC30	RutC30	RutC30	RutC30	A2	A2	A2
TrA0986W	67472	RutC30	A2	A2	RutC30	RutC30	RutC30	RutC30	A2	A2	A2
TrA0987W	51103	RutC30	A2	A2	RutC30	RutC30	RutC30	RutC30	A2	A2	A2
TrA0988C	80854	RutC30	A2	A2	RutC30	RutC30	RutC30	RutC30	A2	A2	A2
TrA0989W	40534	RutC30	A2	A2	RutC30	RutC30	RutC30	RutC30	A2	A2	A2
TrA0990C	5233	RutC30	A2	A2	RutC30	RutC30	RutC30	RutC30	A2	A2	A2
TrA0991W	67469	RutC30	A2	A2	RutC30	RutC30	RutC30	RutC30	A2	A2	A2
TrA0992C	67420	RutC30	A2	A2	RutC30	RutC30	RutC30	RutC30	A2	A2	A2
TrA0993W	123382	RutC30	A2	A2	RutC30	RutC30	RutC30	RutC30	A2	A2	A2
TrA0994W		RutC30	A2	A2	RutC30	RutC30	RutC30	RutC30	A2	A2	A2
TrA0995C	80843	RutC30	A2	A2	RutC30	RutC30	RutC30	RutC30	A2	A2	A2
TrA0996W	29756	RutC30	A2	A2	RutC30	RutC30	RutC30	RutC30	A2	A2	A2
TrA0997W	67484	RutC30	A2	A2	RutC30	RutC30	RutC30	RutC30	A2	A2	A2
TrA0998W	110550	RutC30	A2	A2	RutC30	RutC30	RutC30	RutC30	A2	A2	A2
TrA0999C	5227	RutC30	A2	A2	RutC30	RutC30	RutC30	RutC30	A2	A2	A2
TrA1000W	23034	RutC30	A2	A2	RutC30	RutC30	RutC30	RutC30	A2	A2	A2
TrA1001C	80835	RutC30	A2	A2	RutC30	RutC30	RutC30	RutC30	A2	A2	A2
TrA1002C	80833	RutC30	A2	A2	RutC30	RutC30	RutC30	RutC30	A2	A2	A2
TrA1003W	67408	RutC30	A2	A2	RutC30	RutC30	RutC30	RutC30	A2	A2	A2
TrA1004C	67382	RutC30	A2	A2	RutC30	RutC30	RutC30	RutC30	A2	A2	A2
TrA1005W	67281	RutC30	A2	A2	RutC30	RutC30	RutC30	RutC30	A2	A2	A2
TrA1006C	40551	RutC30	A2	A2	RutC30	RutC30	RutC30	RutC30	A2	A2	A2
TrA1007C	80825	RutC30	A2	A2	RutC30	RutC30	RutC30	RutC30	A2	A2	A2
TrA1008W	67534	RutC30	A2	A2	RutC30	RutC30	RutC30	RutC30	A2	A2	A2
TrA1009W	80820	RutC30	A2	A2	RutC30	RutC30	RutC30	RutC30	A2	A2	A2
TrA1010C	23028	RutC30	A2	A2	RutC30	RutC30	RutC30	RutC30	A2	A2	A2
TrA1011W	110535	RutC30	A2	A2	RutC30	RutC30	RutC30	RutC30	A2	A2	A2
TrA1019C	104623	RutC30	A2	A2	RutC30	RutC30	RutC30	RutC30	A2	A2	A2
TrA1020W	45748	RutC30	A2	A2	RutC30	RutC30	RutC30	RutC30	A2	A2	A2
TrA1021C	120539	RutC30	A2	A2	RutC30	RutC30	RutC30	RutC30	A2	A2	A2
TrA1022C	57580	RutC30	A2	A2	RutC30	RutC30	RutC30	RutC30	A2	A2	A2
TrA1023W	120540	RutC30	A2	A2	RutC30	RutC30	RutC30	RutC30	A2	A2	A2
TrA1024C	58055	RutC30	A2	A2	RutC30	RutC30	RutC30	RutC30	A2	A2	A2
TrA1025W		RutC30	A2	A2	RutC30	RutC30	RutC30	RutC30	A2	A2	A2
TrA1026W	24889	RutC30	A2	A2	RutC30	RutC30	RutC30	RutC30	A2	A2	A2
TrA1027C	120545	RutC30	A2	A2	RutC30	RutC30	RutC30	RutC30	A2	A2	A2
TrA1028C	58036	RutC30	A2	A2	RutC30	RutC30	RutC30	RutC30	A2	A2	A2
TrA1029W		RutC30	A2	A2	RutC30	RutC30	RutC30	RutC30	A2	A2	A2
TrA1030C	57870	RutC30	A2	A2	RutC30	RutC30	RutC30	RutC30	A2	A2	A2
TrA1031W	104639	RutC30	A2	A2	RutC30	RutC30	RutC30	RutC30	A2	A2	A2
TrA1032W	75646	RutC30	A2	A2	RutC30	RutC30	RutC30	RutC30	A2	A2	A2
TrA1033C	75648	RutC30	A2	A2	RutC30	RutC30	RutC30	RutC30	A2	A2	A2
TrA1034C	58162	RutC30	A2	A2	RutC30	RutC30	RutC30	RutC30	A2	A2	A2
TrA1035-2W		RutC30	A2	A2	RutC30	RutC30	RutC30	RutC30	A2	A2	A2
TrA1035W	104643	RutC30	A2	A2	RutC30	RutC30	RutC30	RutC30	A2	A2	A2
TrA1036W	34248	RutC30	A2	A2	RutC30	RutC30	RutC30	RutC30	A2	A2	A2
TrA1037W	45775	RutC30	A2	A2	RutC30	RutC30	RutC30	RutC30	A2	A2	A2
TrA1038W	75655	RutC30	A2	A2	RutC30	RutC30	RutC30	RutC30	A2	A2	A2
TrA1039W	120556	RutC30	A2	A2	RutC30	RutC30	RutC30	RutC30	A2	A2	A2
TrA1040C	120557	RutC30	A2	A2	RutC30	RutC30	RutC30	RutC30	A2	A2	A2
TrA1041W	104651	RutC30	A2	A2	RutC30	RutC30	RutC30	RutC30	A2	A2	A2
TrA1042C	58073	RutC30	A2	A2	RutC30	RutC30	RutC30	RutC30	A2	A2	A2
TrA1043W	57537	RutC30	A2	A2	RutC30	RutC30	RutC30	RutC30	A2	A2	A2
TrA1044C	120558	RutC30	A2	A2	RutC30	RutC30	RutC30	RutC30	A2	A2	A2
TrA1045C	75662	RutC30	A2	A2	RutC30	RutC30	RutC30	RutC30	A2	A2	A2
TrA1046W	75664	RutC30	A2	A2	RutC30	RutC30	RutC30	RutC30	A2	A2	A2
TrA1047C	2776	RutC30	A2	A2	RutC30	RutC30	RutC30	RutC30	A2	A2	A2
TrA1048W	104659	RutC30	A2	A2	RutC30	RutC30	RutC30	RutC30	A2	A2	A2
TrA1049C	58119	RutC30	A2	A2	RutC30	RutC30	RutC30	RutC30	A2	A2	A2
TrA1050W	104661	RutC30	A2	A2	RutC30	RutC30	RutC30	RutC30	A2	A2	A2
TrA1051W	57220	RutC30	A2	A2	RutC30	RutC30	RutC30	RutC30	A2	A2	A2
TrA1052C	104664	RutC30	A2	A2	RutC30	RutC30	RutC30	RutC30	A2	A2	A2
TrA1054W	75672	RutC30	A2	A2	RutC30	RutC30	RutC30	RutC30	A2	A2	A2
TrA1055W	120566	RutC30	A2	A2	RutC30	RutC30	RutC30	RutC30	A2	A2	A2
TrA1056W	58076	RutC30	A2	A2	RutC30	RutC30	RutC30	RutC30	A2	A2	A2
TrA1057C	57904	RutC30	A2	A2	RutC30	RutC30	RutC30	RutC30	A2	A2	A2
TrA1058C	120568	RutC30	A2	A2	RutC30	RutC30	RutC30	RutC30	A2	A2	A2
TrA1059W	120570	RutC30	A2	A2	RutC30	RutC30	RutC30	RutC30	A2	A2	A2
TrA1060C	120571	RutC30	A2	A2	RutC30	RutC30	RutC30	RutC30	A2	A2	A2
TrA1061W	75686	RutC30	A2	A2	RutC30	RutC30	RutC30	RutC30	A2	A2	A2
TrA1062C	75687	RutC30	A2	A2	RutC30	RutC30	RutC30	RutC30	A2	A2	A2
TrA1063W	75689	RutC30	A2	A2	RutC30	RutC30	RutC30	RutC30	A2	A2	A2
TrA1064W	57940	RutC30	A2	A2	RutC30	A2	RutC30	RutC30	A2	A2	A2
TrA1065W	36391	RutC30	A2	A2	RutC30	A2	RutC30	RutC30	A2	A2	A2
TrA1066W	120577	RutC30	A2	A2	RutC30	A2	RutC30	RutC30	A2	A2	A2
TrA1067W	57957	RutC30	A2	A2	RutC30	A2	RutC30	RutC30	A2	A2	A2
TrA1068-2C		RutC30	A2	A2	RutC30	A2	RutC30	RutC30	A2	A2	A2
TrA1068C		RutC30	A2	A2	RutC30	A2	RutC30	RutC30	A2	A2	A2
TrA1069W	57391	RutC30	A2	A2	RutC30	A2	RutC30	RutC30	A2	A2	A2
TrA1070C	104683	RutC30	A2	A2	RutC30	A2	RutC30	RutC30	A2	A2	A2
TrA1071W	104684	RutC30	A2	A2	RutC30	A2	RutC30	RutC30	A2	A2	A2
TrA1072C	33728	RutC30	A2	A2	RutC30	A2	RutC30	RutC30	A2	A2	A2
TrA1073C	2790	RutC30	A2	A2	RutC30	A2	RutC30	RutC30	A2	A2	A2
TrA1074W	57666	RutC30	A2	A2	RutC30	A2	RutC30	RutC30	A2	A2	A2
TrA1075W	120579	RutC30	A2	A2	RutC30	A2	RutC30	RutC30	A2	A2	A2
TrA1076W	75704	RutC30	A2	A2	RutC30	A2	RutC30	RutC30	A2	A2	A2
TrA1077C	75707	RutC30	A2	A2	RutC30	A2	RutC30	RutC30	A2	A2	A2
TrA1078W	104691	RutC30	A2	A2	RutC30	A2	RutC30	RutC30	A2	A2	A2
TrA1079C	120583	RutC30	A2	A2	RutC30	A2	RutC30	RutC30	A2	A2	A2
TrA1081W	57253	RutC30	A2	A2	RutC30	A2	RutC30	RutC30	A2	A2	A2
TrA1082C	57865	RutC30	A2	A2	RutC30	A2	RutC30	RutC30	A2	A2	A2
TrA1084W	75713	RutC30	A2	A2	RutC30	A2	RutC30	RutC30	A2	A2	A2
TrA1085C	57322	RutC30	A2	A2	RutC30	A2	RutC30	RutC30	A2	A2	A2
TrA1086W	57274	RutC30	A2	A2	RutC30	A2	RutC30	RutC30	A2	A2	A2
TrA1087W	120589	RutC30	A2	A2	RutC30	A2	RutC30	RutC30	A2	A2	A2
TrA1088C		RutC30	A2	A2	RutC30	A2	RutC30	RutC30	A2	A2	A2
TrA1089C	104704	RutC30	A2	A2	RutC30	A2	RutC30	RutC30	A2	A2	A2
TrA1090W	57421	RutC30	A2	A2	RutC30	A2	RutC30	RutC30	A2	A2	A2
TrA1091W	104707	RutC30	A2	A2	RutC30	A2	RutC30	RutC30	A2	A2	A2
TrA1093W	57760	A2	A2	A2	RutC30	A2	A2	RutC30	A2	A2	A2
TrA1094W	58026	A2	A2	A2	RutC30	A2	A2	RutC30	A2	A2	A2
TrA1095C	45852	A2	A2	A2	RutC30	A2	A2	RutC30	A2	A2	A2
TrA1098W	57527	A2	A2	A2	RutC30	A2	A2	RutC30	A2	A2	A2
TrA1099W	21716	A2	A2	A2	RutC30	A2	A2	RutC30	A2	A2	A2
TrA1100C	120597	A2	A2	A2	RutC30	A2	A2	RutC30	A2	A2	A2
TrA1102W	104715	A2	A2	A2	RutC30	A2	A2	RutC30	A2	A2	A2
TrA1103C	104716	A2	A2	A2	RutC30	A2	A2	RutC30	A2	A2	A2
TrA1104C	75736	A2	A2	A2	RutC30	A2	A2	RutC30	A2	A2	A2
TrA1105W	75739	A2	A2	A2	RutC30	A2	A2	RutC30	A2	A2	A2
TrA1106C		A2	A2	A2	RutC30	A2	A2	RutC30	A2	A2	A2
TrA1107C	120600	A2	A2	A2	RutC30	A2	A2	RutC30	A2	A2	A2
TrA1108W		A2	A2	A2	RutC30	A2	A2	RutC30	A2	A2	A2
TrA1109C		A2	A2	A2	RutC30	A2	A2	RutC30	A2	A2	A2
TrA1111C	104721	A2	A2	A2	RutC30	A2	A2	RutC30	A2	A2	A2
TrA1112W	58130	A2	A2	A2	RutC30	A2	A2	RutC30	A2	A2	A2
TrA1113C	75742	A2	A2	A2	RutC30	A2	A2	RutC30	A2	A2	A2
TrA1114W	58170	A2	A2	A2	RutC30	A2	A2	RutC30	A2	A2	A2
TrA1115C		A2	A2	A2	RutC30	A2	A2	RutC30	A2	A2	A2
TrA1116W	45866	A2	A2	A2	RutC30	A2	A2	RutC30	A2	A2	A2
TrA1117W		A2	A2	A2	RutC30	A2	A2	RutC30	A2	A2	A2
TrA1118C	58066	A2	A2	A2	RutC30	A2	A2	RutC30	A2	A2	A2
TrA1119C	45868	A2	A2	A2	RutC30	A2	A2	RutC30	A2	A2	A2
TrA1120C	120605	A2	A2	A2	RutC30	A2	A2	RutC30	A2	A2	A2
TrA1121W	57840	A2	A2	A2	RutC30	A2	A2	RutC30	A2	A2	A2
TrA1122W	120607	A2	A2	A2	RutC30	A2	A2	RutC30	A2	A2	A2
TrA1123C	120609	A2	A2	A2	RutC30	A2	A2	RutC30	A2	A2	A2
TrA1124W	120610	A2	A2	A2	RutC30	A2	A2	RutC30	A2	A2	A2
TrA1126C	57997	A2	A2	A2	RutC30	A2	A2	RutC30	A2	A2	A2
TrA1127W	75753	A2	A2	A2	RutC30	A2	A2	RutC30	A2	A2	A2
TrA1128W	57534	A2	A2	A2	RutC30	A2	A2	RutC30	A2	A2	A2
TrA1129W	104741	A2	A2	A2	RutC30	A2	A2	RutC30	A2	A2	A2
TrA1130C	57508	A2	A2	A2	RutC30	A2	A2	RutC30	A2	A2	A2
TrA1131W	104744	A2	A2	A2	RutC30	A2	A2	RutC30	A2	A2	A2
TrA1132W	57727	A2	A2	A2	RutC30	A2	A2	RutC30	A2	A2	A2
TrA1133C	57208	A2	A2	A2	RutC30	A2	A2	RutC30	A2	A2	A2
TrA1134W		A2	A2	A2	RutC30	A2	A2	RutC30	A2	A2	A2
TrA1135W	75758	A2	A2	A2	RutC30	A2	A2	RutC30	A2	A2	A2
TrA1136C	21725	A2	A2	A2	RutC30	A2	A2	RutC30	A2	A2	A2
TrA1137C	104750	A2	A2	A2	RutC30	A2	A2	RutC30	A2	A2	A2
TrA1138W		A2	A2	A2	RutC30	A2	A2	RutC30	A2	A2	A2
TrA1139W	75764	A2	A2	A2	RutC30	A2	A2	RutC30	A2	A2	A2
TrA1140W	57263	A2	A2	A2	RutC30	A2	A2	RutC30	A2	A2	A2
TrA1141C	120618	A2	A2	A2	RutC30	A2	A2	RutC30	A2	A2	A2
TrA1142C	75769	A2	A2	A2	RutC30	A2	A2	RutC30	A2	A2	A2
TrA1144W	120621	A2	A2	A2	RutC30	A2	A2	RutC30	A2	A2	A2
TrA1145W	120623	A2	A2	A2	RutC30	A2	A2	RutC30	A2	A2	A2
TrA1146C	57832	A2	A2	A2	RutC30	A2	A2	RutC30	A2	A2	A2
TrA1147W	2826	A2	A2	A2	RutC30	A2	A2	RutC30	A2	A2	A2
TrA1148C	104762	A2	A2	A2	RutC30	A2	A2	RutC30	A2	A2	A2
TrA1149C	57287	A2	A2	A2	RutC30	A2	A2	RutC30	A2	A2	A2
TrA1151W	58188	A2	A2	A2	RutC30	A2	A2	RutC30	A2	A2	A2
TrA1152C	2829	A2	A2	A2	RutC30	A2	A2	RutC30	A2	A2	A2
TrA1153W	2830	A2	A2	A2	RutC30	A2	A2	RutC30	A2	A2	A2
TrA1154W	57397	A2	A2	A2	RutC30	A2	A2	RutC30	A2	A2	A2
TrA1155W	57737	A2	A2	A2	RutC30	A2	A2	RutC30	A2	A2	A2
TrA1156C	72859	A2	A2	A2	RutC30	A2	A2	RutC30	A2	A2	A2
TrA1157C	58058	A2	A2	A2	RutC30	A2	A2	RutC30	A2	A2	A2
TrA1158W	120627	A2	A2	A2	RutC30	A2	A2	RutC30	A2	A2	A2
TrA1159C	58125	A2	A2	A2	RutC30	A2	A2	RutC30	A2	A2	A2
TrA1160W	2835	A2	A2	A2	RutC30	A2	A2	RutC30	A2	A2	A2
TrA1161C	45912	A2	A2	A2	RutC30	A2	A2	RutC30	A2	A2	A2
TrA1162W	2837	A2	A2	A2	RutC30	A2	A2	RutC30	A2	A2	A2
TrA1163C	120635	A2	A2	A2	RutC30	A2	A2	RutC30	A2	A2	A2
TrA1165W	29713	A2	A2	A2	RutC30	A2	A2	RutC30	A2	A2	A2
TrA1166C	104785	A2	A2	A2	RutC30	A2	A2	RutC30	A2	A2	A2
TrA1167W	104786	A2	A2	A2	RutC30	A2	A2	RutC30	A2	A2	A2
TrA1168C		A2	A2	A2	RutC30	A2	A2	RutC30	A2	A2	A2
TrA1169W	75794	A2	A2	A2	RutC30	A2	A2	RutC30	A2	A2	A2
TrA1170W	57886	A2	A2	A2	RutC30	A2	A2	RutC30	A2	A2	A2
TrA1171W	104790	A2	A2	A2	RutC30	A2	A2	RutC30	A2	A2	A2
TrA1172C	57282	A2	A2	A2	RutC30	A2	A2	RutC30	A2	A2	A2
TrA1173W		A2	A2	A2	RutC30	A2	A2	RutC30	A2	A2	A2
TrA1174C	21737	A2	A2	A2	RutC30	A2	A2	RutC30	A2	A2	A2
TrA1176W	57430	A2	A2	A2	RutC30	A2	A2	RutC30	A2	A2	A2
TrA1178C		A2	A2	A2	RutC30	A2	A2	RutC30	A2	A2	A2
TrA1179C		A2	A2	A2	RutC30	A2	A2	RutC30	A2	A2	A2
TrA1180C	57735	A2	A2	A2	RutC30	A2	A2	RutC30	A2	A2	A2
TrA1182C		A2	A2	A2	RutC30	A2	A2	RutC30	A2	A2	A2
TrA1187C	104797	A2	A2	A2	RutC30	A2	A2	RutC30	A2	A2	A2
TrA1188C		A2	A2	A2	RutC30	A2	A2	RutC30	A2	A2	A2
TrA1190C	2845	A2	A2	A2	RutC30	A2	A2	RutC30	A2	A2	A2
TrA1192W	120646	A2	A2	A2	RutC30	A2	A2	RutC30	A2	A2	A2
TrA1193C	104803	A2	A2	A2	RutC30	A2	A2	RutC30	A2	A2	A2
TrA1194C		A2	A2	A2	RutC30	A2	A2	RutC30	A2	A2	A2
TrA1195W	57402	A2	A2	A2	RutC30	A2	A2	RutC30	A2	A2	A2
TrA1196W	120648	A2	A2	A2	RutC30	A2	A2	RutC30	A2	A2	A2
TrA1197C	104807	A2	A2	A2	RutC30	A2	A2	RutC30	A2	A2	A2
TrA1198W	120650	A2	A2	A2	RutC30	A2	A2	RutC30	A2	A2	A2
TRA1199W	21742	A2	A2	A2	RutC30	A2	A2	RutC30	A2	A2	A2
TrA1201W	2852	A2	A2	A2	RutC30	A2	A2	RutC30	A2	A2	A2
TrA1202C	42766	A2	A2	A2	RutC30	A2	A2	RutC30	A2	A2	A2
TrA1203C	21743	A2	A2	A2	RutC30	A2	A2	RutC30	A2	A2	A2
TrA1204C	120654	A2	A2	A2	RutC30	A2	A2	RutC30	A2	A2	A2
TrA1205W	57936	A2	A2	A2	RutC30	A2	A2	RutC30	A2	A2	A2
TrA1206C	104816	A2	A2	A2	RutC30	A2	A2	RutC30	A2	A2	A2
TrA1207C	21745	A2	A2	A2	RutC30	A2	A2	RutC30	A2	A2	A2
TrA1208W		A2	A2	A2	RutC30	A2	A2	RutC30	A2	A2	A2
TrA1209C	57728	A2	A2	A2	RutC30	A2	A2	RutC30	A2	A2	A2
TrA1210C	58063	A2	A2	A2	RutC30	A2	A2	RutC30	A2	A2	A2
TrA1211C	104820	A2	A2	A2	RutC30	A2	A2	RutC30	A2	A2	A2
TrA1212W	21746	A2	A2	A2	RutC30	A2	A2	RutC30	A2	A2	A2
TrA1213C	21747	A2	A2	A2	RutC30	A2	A2	RutC30	A2	A2	A2
TrA1214W	58205	A2	A2	A2	RutC30	A2	A2	RutC30	A2	A2	A2
TrA1215C	75838	A2	A2	A2	RutC30	A2	A2	RutC30	A2	A2	A2
TrA1216W	120661	A2	A2	A2	RutC30	A2	A2	RutC30	A2	A2	A2
TrA1217W	21749	A2	A2	A2	RutC30	A2	A2	RutC30	A2	A2	A2
TrA1218C	104831	A2	A2	A2	RutC30	A2	A2	RutC30	A2	A2	A2
TrA1219W	57643	A2	A2	A2	RutC30	A2	A2	RutC30	A2	A2	A2
TrA1220C	45971	A2	A2	A2	RutC30	A2	A2	RutC30	A2	A2	A2
TrA1221C	75845	A2	A2	A2	RutC30	A2	A2	RutC30	A2	A2	A2
TrA1222W	21752	A2	A2	A2	RutC30	A2	A2	RutC30	A2	A2	A2
TrA1223C	104838	A2	A2	A2	RutC30	A2	A2	RutC30	A2	A2	A2
TrA1224W	57600	A2	A2	A2	RutC30	A2	A2	RutC30	A2	A2	A2
TrA1225C	45980	A2	A2	A2	RutC30	A2	A2	RutC30	A2	A2	A2
TrA1227W	75854	A2	A2	A2	RutC30	A2	A2	RutC30	A2	A2	A2
TrA1228C	104842	A2	A2	A2	RutC30	A2	A2	RutC30	A2	A2	A2
TrA1229W	75859	A2	A2	A2	RutC30	A2	A2	RutC30	A2	A2	A2
TrA1230C	2869	A2	A2	A2	RutC30	A2	A2	RutC30	A2	A2	A2
TrA1231W	120675	A2	A2	A2	RutC30	A2	A2	RutC30	A2	A2	A2
TrA1232W	57574	A2	A2	A2	RutC30	A2	A2	RutC30	A2	A2	A2
TrA1234W	120676	A2	A2	A2	RutC30	A2	A2	RutC30	A2	A2	A2
TrA1235W	21758	A2	A2	A2	RutC30	A2	A2	RutC30	A2	A2	A2
TrA1236C	45998	A2	A2	A2	RutC30	A2	A2	RutC30	A2	A2	A2
TrA1237C		A2	A2	A2	RutC30	A2	A2	RutC30	A2	A2	A2
TrA1238C		A2	A2	A2	RutC30	A2	A2	RutC30	A2	A2	A2
TrA1239C	57472	A2	A2	A2	RutC30	A2	A2	RutC30	A2	A2	A2
TrA1240W	58184	A2	A2	A2	RutC30	A2	A2	RutC30	A2	A2	A2
TrA1241C	104856	A2	A2	A2	RutC30	A2	A2	RutC30	A2	A2	A2
TrA1242W	58068	A2	A2	A2	RutC30	A2	A2	RutC30	A2	A2	A2
TrA1243C	75872	A2	A2	A2	RutC30	A2	A2	RutC30	A2	A2	A2
TrA1244W	57295	A2	A2	A2	RutC30	A2	A2	RutC30	A2	A2	A2
TrA1245W	46002	A2	A2	A2	RutC30	A2	A2	RutC30	A2	A2	A2
TrA1246W	57923	A2	A2	A2	RutC30	A2	A2	RutC30	A2	A2	A2
TrA1247C	75878	A2	A2	A2	RutC30	A2	A2	RutC30	A2	A2	A2
TrA1248C	75879	Rut&A	Rut&A	Rut&A	RutC30	A2	Rut&A	RutC30	Rut&A	A2	A2
TrA1249W	57435	Rut&A	Rut&A	Rut&A	RutC30	A2	Rut&A	RutC30	Rut&A	A2	A2
TrA1250C	104867	Rut&A	Rut&A	Rut&A	RutC30	A2	Rut&A	RutC30	Rut&A	A2	A2
TrA1251W	120688	Rut&A	Rut&A	Rut&A	RutC30	A2	Rut&A	RutC30	Rut&A	A2	A2
TrA1253W	120689	Rut&A	Rut&A	Rut&A	RutC30	A2	Rut&A	RutC30	Rut&A	A2	A2
TrA1254W	57749	Rut&A	Rut&A	Rut&A	RutC30	A2	Rut&A	RutC30	Rut&A	A2	A2
TrA1255W	75884	Rut&A	Rut&A	Rut&A	RutC30	A2	Rut&A	RutC30	Rut&A	A2	A2
TrA1256W		Rut&A	Rut&A	Rut&A	RutC30	A2	Rut&A	RutC30	Rut&A	A2	A2
TrA1257C	57581	Rut&A	Rut&A	Rut&A	RutC30	A2	Rut&A	RutC30	Rut&A	A2	A2
TrA1258C	75886	Rut&A	Rut&A	Rut&A	RutC30	A2	Rut&A	RutC30	Rut&A	A2	A2
TrA1259C	75890	Rut&A	Rut&A	Rut&A	RutC30	A2	Rut&A	RutC30	Rut&A	A2	A2
TrA1260W	57676	Rut&A	Rut&A	Rut&A	RutC30	A2	Rut&A	RutC30	Rut&A	A2	A2
TrA1261C	57608	Rut&A	Rut&A	Rut&A	RutC30	A2	Rut&A	RutC30	Rut&A	A2	A2
TrA1262W	104878	Rut&A	Rut&A	Rut&A	RutC30	A2	Rut&A	RutC30	Rut&A	A2	A2
TrA1263C	104879	Rut&A	Rut&A	Rut&A	RutC30	A2	Rut&A	RutC30	Rut&A	A2	A2
TrA1264W	57869	Rut&A	Rut&A	Rut&A	RutC30	A2	Rut&A	RutC30	Rut&A	A2	A2
TrA1265W	57334	Rut&A	Rut&A	Rut&A	RutC30	A2	Rut&A	RutC30	Rut&A	A2	A2
TrA1266C	58201	Rut&A	Rut&A	Rut&A	RutC30	A2	Rut&A	RutC30	Rut&A	A2	A2
TrA1267W	120696	Rut&A	Rut&A	Rut&A	RutC30	A2	Rut&A	RutC30	Rut&A	A2	A2
TrA1268C	120697	Rut&A	Rut&A	Rut&A	RutC30	A2	Rut&A	RutC30	Rut&A	A2	A2
TrA1269C	120698	Rut&A	Rut&A	Rut&A	RutC30	A2	Rut&A	RutC30	Rut&A	A2	A2
TrA1270W		Rut&A	Rut&A	Rut&A	RutC30	A2	Rut&A	RutC30	Rut&A	A2	A2
TrA1271C	57730	Rut&A	Rut&A	Rut&A	RutC30	A2	Rut&A	RutC30	Rut&A	A2	A2
TrA1273C		Rut&A	Rut&A	Rut&A	RutC30	A2	Rut&A	RutC30	Rut&A	A2	A2
TrA1274C	57488	Rut&A	Rut&A	Rut&A	RutC30	A2	Rut&A	RutC30	Rut&A	A2	A2
TrA1275W	46035	Rut&A	Rut&A	Rut&A	RutC30	A2	Rut&A	RutC30	Rut&A	A2	A2
TrA1276C	104890	Rut&A	Rut&A	Rut&A	RutC30	A2	Rut&A	RutC30	Rut&A	A2	A2
TrA1278W	120702	Rut&A	Rut&A	Rut&A	RutC30	A2	Rut&A	RutC30	Rut&A	A2	A2
TrA1279C	57823	Rut&A	Rut&A	Rut&A	RutC30	A2	Rut&A	RutC30	Rut&A	A2	A2
TrA1280W	58213	Rut&A	Rut&A	Rut&A	RutC30	A2	Rut&A	RutC30	Rut&A	A2	A2
TrA1281W	57424	Rut&A	Rut&A	Rut&A	RutC30	A2	Rut&A	RutC30	Rut&A	A2	A2
TrA1282C	21773	Rut&A	Rut&A	Rut&A	RutC30	A2	Rut&A	RutC30	Rut&A	A2	A2
TrA1283C	120705	Rut&A	Rut&A	Rut&A	RutC30	A2	Rut&A	RutC30	Rut&A	A2	A2
TrA1285W	75918	Rut&A	Rut&A	Rut&A	RutC30	A2	Rut&A	RutC30	Rut&A	A2	A2
TrA1286W	104898	Rut&A	Rut&A	Rut&A	RutC30	A2	Rut&A	RutC30	Rut&A	A2	A2
TrA1288W	57592	Rut&A	Rut&A	Rut&A	RutC30	A2	Rut&A	RutC30	Rut&A	A2	A2
TrA1289W	25874	Rut&A	Rut&A	Rut&A	RutC30	A2	Rut&A	RutC30	Rut&A	A2	A2
TrA1290W	57237	Rut&A	Rut&A	Rut&A	RutC30	A2	Rut&A	RutC30	Rut&A	A2	A2
TrA1291W	57476	Rut&A	Rut&A	Rut&A	RutC30	A2	Rut&A	RutC30	Rut&A	A2	A2
TrA1292C	72896	Rut&A	Rut&A	Rut&A	RutC30	A2	Rut&A	RutC30	Rut&A	A2	A2
TrA1293W	58183	Rut&A	Rut&A	Rut&A	RutC30	A2	Rut&A	RutC30	Rut&A	A2	A2
TrA1294C	57857	Rut&A	Rut&A	Rut&A	RutC30	A2	Rut&A	RutC30	Rut&A	A2	A2
TrA1295C	57383	Rut&A	Rut&A	Rut&A	RutC30	A2	Rut&A	RutC30	Rut&A	A2	A2
TrA1297W	104907	Rut&A	Rut&A	Rut&A	RutC30	A2	Rut&A	RutC30	Rut&A	A2	A2
TrA1298C	75921	Rut&A	Rut&A	Rut&A	RutC30	A2	Rut&A	RutC30	Rut&A	A2	A2
TrA1299C	57603	Rut&A	Rut&A	Rut&A	RutC30	A2	Rut&A	RutC30	Rut&A	A2	A2
TrA1301W	75923	Rut&A	Rut&A	Rut&A	RutC30	A2	Rut&A	RutC30	Rut&A	A2	A2
TrA1302C	104911	Rut&A	Rut&A	Rut&A	RutC30	A2	Rut&A	RutC30	Rut&A	A2	A2
TrA1303W	21775	Rut&A	Rut&A	Rut&A	RutC30	A2	Rut&A	RutC30	Rut&A	A2	A2
TrA1304C	2902	Rut&A	Rut&A	Rut&A	RutC30	A2	Rut&A	RutC30	Rut&A	A2	A2
TrA1305W	57965	Rut&A	Rut&A	Rut&A	RutC30	A2	Rut&A	RutC30	Rut&A	A2	A2
TrA1306W	57302	Rut&A	Rut&A	Rut&A	RutC30	A2	Rut&A	RutC30	Rut&A	A2	A2
TrA1307C	46057	Rut&A	Rut&A	Rut&A	RutC30	A2	Rut&A	RutC30	Rut&A	A2	A2
TrA1308C	120712	Rut&A	Rut&A	Rut&A	RutC30	A2	Rut&A	RutC30	Rut&A	A2	A2
TrA1309W	58158	Rut&A	Rut&A	Rut&A	RutC30	A2	Rut&A	RutC30	Rut&A	A2	A2
TrA1310C	120715	Rut&A	Rut&A	Rut&A	RutC30	A2	Rut&A	RutC30	Rut&A	A2	A2
TrA1311C		Rut&A	Rut&A	Rut&A	RutC30	A2	Rut&A	RutC30	Rut&A	A2	A2
TrA1312C	75934	Rut&A	Rut&A	Rut&A	RutC30	A2	Rut&A	RutC30	Rut&A	A2	A2
TrA1313W	75935	Rut&A	Rut&A	Rut&A	RutC30	A2	Rut&A	RutC30	Rut&A	A2	A2
TrA1314C	104923	Rut&A	Rut&A	Rut&A	RutC30	A2	Rut&A	RutC30	Rut&A	A2	A2
TrA1315W	58117	Rut&A	Rut&A	Rut&A	RutC30	A2	Rut&A	RutC30	Rut&A	A2	A2
TrA1316W	104925	Rut&A	Rut&A	Rut&A	RutC30	A2	Rut&A	RutC30	Rut&A	A2	A2
TrA1317C	75937	Rut&A	Rut&A	Rut&A	RutC30	A2	Rut&A	RutC30	Rut&A	A2	A2
TrA1319C	104927	Rut&A	Rut&A	Rut&A	RutC30	A2	Rut&A	RutC30	Rut&A	A2	A2
TrA1321W	75939	Rut&A	Rut&A	Rut&A	RutC30	A2	Rut&A	RutC30	Rut&A	A2	A2
TrA1322W	25018	Rut&A	Rut&A	Rut&A	RutC30	A2	Rut&A	RutC30	Rut&A	A2	A2
TrA1323W	120722	Rut&A	Rut&A	Rut&A	RutC30	A2	Rut&A	RutC30	Rut&A	A2	A2
TrA1324C	43076	Rut&A	Rut&A	Rut&A	RutC30	A2	Rut&A	RutC30	Rut&A	A2	A2
TrA1325C	75949	Rut&A	Rut&A	Rut&A	RutC30	A2	Rut&A	RutC30	Rut&A	A2	A2
TrA1326C	58229	Rut&A	Rut&A	Rut&A	RutC30	A2	Rut&A	RutC30	Rut&A	A2	A2
TrA1327W	75954	Rut&A	Rut&A	Rut&A	RutC30	A2	Rut&A	RutC30	Rut&A	A2	A2
TrA1329C	104939	Rut&A	Rut&A	Rut&A	RutC30	A2	Rut&A	RutC30	Rut&A	A2	A2
TrA1330W	72907	Rut&A	Rut&A	Rut&A	RutC30	A2	Rut&A	RutC30	Rut&A	A2	A2
TrA1331W	2912	Rut&A	Rut&A	Rut&A	RutC30	A2	Rut&A	RutC30	Rut&A	A2	A2
TrA1332C	104942	Rut&A	Rut&A	Rut&A	RutC30	A2	Rut&A	RutC30	Rut&A	A2	A2
TrA1333W		Rut&A	Rut&A	Rut&A	RutC30	A2	Rut&A	RutC30	Rut&A	A2	A2
trA1335W	21782	Rut&A	Rut&A	Rut&A	RutC30	A2	Rut&A	RutC30	Rut&A	A2	A2
TrA1337W	57756	Rut&A	Rut&A	Rut&A	RutC30	A2	Rut&A	RutC30	Rut&A	A2	A2
TrA1338-2C		Rut&A	Rut&A	Rut&A	RutC30	A2	Rut&A	RutC30	Rut&A	A2	A2
TrA1338C	120730	Rut&A	Rut&A	Rut&A	RutC30	A2	Rut&A	RutC30	Rut&A	A2	A2
TrA1339W	75965	Rut&A	Rut&A	Rut&A	RutC30	A2	Rut&A	RutC30	Rut&A	A2	A2
TrA1340C	2916	Rut&A	Rut&A	Rut&A	RutC30	A2	Rut&A	RutC30	Rut&A	A2	A2
TrA1341W	21784	Rut&A	Rut&A	Rut&A	RutC30	A2	Rut&A	RutC30	Rut&A	A2	A2
TrA1342C	120733	Rut&A	Rut&A	Rut&A	RutC30	A2	Rut&A	RutC30	Rut&A	A2	A2
TrA1343W	75972	Rut&A	Rut&A	Rut&A	RutC30	A2	Rut&A	RutC30	Rut&A	A2	A2
TrA1346W	104952	Rut&A	Rut&A	Rut&A	RutC30	A2	Rut&A	RutC30	Rut&A	A2	A2
TrA1347W	57399	Rut&A	Rut&A	Rut&A	RutC30	A2	Rut&A	RutC30	Rut&A	A2	A2
TrA1348W	58051	Rut&A	Rut&A	Rut&A	RutC30	A2	Rut&A	RutC30	Rut&A	A2	A2
TrA1349C	75975	Rut&A	Rut&A	Rut&A	RutC30	A2	Rut&A	RutC30	Rut&A	A2	A2
TrA1350W	120737	Rut&A	Rut&A	Rut&A	RutC30	A2	Rut&A	RutC30	Rut&A	A2	A2
TrA1351C	57868	Rut&A	Rut&A	Rut&A	RutC30	A2	Rut&A	RutC30	Rut&A	A2	A2
TrA1352W	104958	Rut&A	Rut&A	Rut&A	RutC30	A2	Rut&A	RutC30	Rut&A	A2	A2
TrA1353C	57595	Rut&A	Rut&A	Rut&A	RutC30	A2	Rut&A	RutC30	Rut&A	A2	A2
TrA1354W		Rut&A	Rut&A	Rut&A	RutC30	A2	Rut&A	RutC30	Rut&A	A2	A2
TrA1355W	75985	Rut&A	Rut&A	Rut&A	RutC30	A2	Rut&A	RutC30	Rut&A	A2	A2
TrA1356C	57696	Rut&A	Rut&A	Rut&A	RutC30	A2	Rut&A	RutC30	Rut&A	A2	A2
TrA1357C	75989	Rut&A	Rut&A	Rut&A	RutC30	A2	Rut&A	RutC30	Rut&A	A2	A2
TrA1358W	57494	Rut&A	Rut&A	Rut&A	RutC30	A2	Rut&A	RutC30	Rut&A	A2	A2
TrA1359W	75992	Rut&A	Rut&A	Rut&A	RutC30	A2	Rut&A	RutC30	Rut&A	A2	A2
TrA1360C	104968	Rut&A	Rut&A	Rut&A	RutC30	A2	Rut&A	RutC30	Rut&A	A2	A2
TrA1361C	57947	Rut&A	Rut&A	Rut&A	RutC30	A2	Rut&A	RutC30	Rut&A	A2	A2
TrA1362C	58225	Rut&A	Rut&A	Rut&A	RutC30	A2	Rut&A	RutC30	Rut&A	A2	A2
TrA1363W	104972	Rut&A	Rut&A	Rut&A	RutC30	A2	Rut&A	RutC30	Rut&A	A2	A2
TrA1364C	75995	Rut&A	Rut&A	Rut&A	RutC30	A2	Rut&A	RutC30	Rut&A	A2	A2
TrA1365W	57526	Rut&A	Rut&A	Rut&A	RutC30	A2	Rut&A	RutC30	Rut&A	A2	A2
TrA1366C	46127	Rut&A	Rut&A	Rut&A	RutC30	A2	Rut&A	RutC30	Rut&A	A2	A2
TrA1367C	75998	Rut&A	Rut&A	Rut&A	RutC30	A2	Rut&A	RutC30	Rut&A	A2	A2
TrA1368-2W		Rut&A	Rut&A	Rut&A	RutC30	A2	Rut&A	RutC30	Rut&A	A2	A2
TrA1368W	104978	Rut&A	Rut&A	Rut&A	RutC30	A2	Rut&A	RutC30	Rut&A	A2	A2
TrA1369W	57291	Rut&A	Rut&A	Rut&A	RutC30	A2	Rut&A	RutC30	Rut&A	A2	A2
TrA1370-2C		Rut&A	Rut&A	Rut&A	RutC30	A2	Rut&A	RutC30	Rut&A	A2	A2
TrA1370C	120747	Rut&A	Rut&A	Rut&A	RutC30	A2	Rut&A	RutC30	Rut&A	A2	A2
TrA1371W	46128	Rut&A	Rut&A	Rut&A	RutC30	A2	Rut&A	RutC30	Rut&A	A2	A2
TrA1372C	120749	Rut&A	Rut&A	Rut&A	RutC30	A2	Rut&A	RutC30	Rut&A	A2	A2
TrA1373C	120751	Rut&A	Rut&A	Rut&A	RutC30	A2	Rut&A	RutC30	Rut&A	A2	A2
TrA1374C	57370	Rut&A	Rut&A	Rut&A	RutC30	A2	Rut&A	RutC30	Rut&A	A2	A2
TrA1375W	57465	Rut&A	Rut&A	Rut&A	RutC30	A2	Rut&A	RutC30	Rut&A	A2	A2
TrA1376C	120752	Rut&A	Rut&A	Rut&A	RutC30	A2	Rut&A	RutC30	Rut&A	A2	A2
TrA1377C	120753	Rut&A	Rut&A	Rut&A	RutC30	A2	Rut&A	RutC30	Rut&A	A2	A2
TrA1378W	76009	Rut&A	Rut&A	Rut&A	RutC30	A2	Rut&A	RutC30	Rut&A	A2	A2
TrA1379C	76010	Rut&A	Rut&A	Rut&A	RutC30	A2	Rut&A	RutC30	Rut&A	A2	A2
TrA1380C	104994	Rut&A	Rut&A	Rut&A	RutC30	A2	Rut&A	RutC30	Rut&A	A2	A2
TrA1381C	76013	Rut&A	Rut&A	Rut&A	RutC30	A2	Rut&A	RutC30	Rut&A	A2	A2
TrA1382C	57891	Rut&A	Rut&A	Rut&A	RutC30	A2	Rut&A	RutC30	Rut&A	A2	A2
TrA1383C	72918	Rut&A	Rut&A	Rut&A	RutC30	A2	Rut&A	RutC30	Rut&A	A2	A2
TrA1384W	58077	Rut&A	Rut&A	Rut&A	RutC30	A2	Rut&A	RutC30	Rut&A	A2	A2
TrA1385C	76018	Rut&A	Rut&A	Rut&A	RutC30	A2	Rut&A	RutC30	Rut&A	A2	A2
TrA1386C	21798	Rut&A	Rut&A	Rut&A	RutC30	A2	Rut&A	RutC30	Rut&A	A2	A2
TrA1387W	105003	Rut&A	Rut&A	Rut&A	RutC30	A2	Rut&A	RutC30	Rut&A	A2	A2
TrA1388C	120765	Rut&A	Rut&A	Rut&A	RutC30	A2	Rut&A	RutC30	Rut&A	A2	A2
TrA1389W	58115	Rut&A	Rut&A	Rut&A	RutC30	A2	Rut&A	RutC30	Rut&A	A2	A2
TrA1390W	120767	Rut&A	Rut&A	Rut&A	RutC30	A2	Rut&A	RutC30	Rut&A	A2	A2
TrA1391C	36543	Rut&A	Rut&A	Rut&A	RutC30	A2	Rut&A	RutC30	Rut&A	A2	A2
TrA1392W		Rut&A	Rut&A	Rut&A	RutC30	A2	Rut&A	RutC30	Rut&A	A2	A2
TrA1394C	57750	Rut&A	Rut&A	Rut&A	RutC30	A2	Rut&A	RutC30	Rut&A	A2	A2
TrA1395C	76029	Rut&A	Rut&A	Rut&A	RutC30	A2	Rut&A	RutC30	Rut&A	A2	A2
TrA1396C	105011	Rut&A	Rut&A	Rut&A	RutC30	A2	Rut&A	RutC30	Rut&A	A2	A2
TrA1397W		Rut&A	Rut&A	Rut&A	RutC30	A2	Rut&A	RutC30	Rut&A	A2	A2
TrA1398C	72922	Rut&A	Rut&A	Rut&A	RutC30	A2	Rut&A	RutC30	Rut&A	A2	A2
TrA1399W	58220	Rut&A	Rut&A	Rut&A	RutC30	A2	Rut&A	RutC30	Rut&A	A2	A2
TrA1400W	57357	Rut&A	Rut&A	Rut&A	RutC30	A2	Rut&A	RutC30	Rut&A	A2	A2
TrA1401W	57558	Rut&A	Rut&A	Rut&A	RutC30	A2	Rut&A	RutC30	Rut&A	A2	A2
TrA1402W	105019	Rut&A	Rut&A	Rut&A	RutC30	A2	Rut&A	RutC30	Rut&A	A2	A2
TrA1403C	57524	Rut&A	Rut&A	Rut&A	RutC30	A2	Rut&A	RutC30	Rut&A	A2	A2
TrA1404W	76034	Rut&A	Rut&A	Rut&A	RutC30	A2	Rut&A	RutC30	Rut&A	A2	A2
TrA1405W	120774	Rut&A	Rut&A	Rut&A	RutC30	A2	Rut&A	RutC30	Rut&A	A2	A2
TrA1406C	76037	Rut&A	Rut&A	Rut&A	RutC30	A2	Rut&A	RutC30	Rut&A	A2	A2
TrA1408C	57776	Rut&A	Rut&A	Rut&A	RutC30	A2	Rut&A	RutC30	Rut&A	A2	A2
TrA1409W	105026	Rut&A	Rut&A	Rut&A	RutC30	A2	Rut&A	RutC30	Rut&A	A2	A2
TrA1410W	105027	Rut&A	Rut&A	Rut&A	RutC30	A2	Rut&A	RutC30	Rut&A	A2	A2
TrA1411C	76039	Rut&A	Rut&A	Rut&A	RutC30	A2	Rut&A	RutC30	Rut&A	A2	A2
TrA1412W	57864	Rut&A	Rut&A	Rut&A	RutC30	A2	Rut&A	RutC30	Rut&A	A2	A2
TrA1413C	105031	Rut&A	Rut&A	Rut&A	RutC30	A2	Rut&A	RutC30	Rut&A	A2	A2
TrA1414W	58191	Rut&A	Rut&A	Rut&A	RutC30	A2	Rut&A	RutC30	Rut&A	A2	A2
TrA1415W	33632	Rut&A	Rut&A	Rut&A	RutC30	A2	Rut&A	RutC30	Rut&A	A2	A2
TrA1416C	105035	Rut&A	Rut&A	Rut&A	RutC30	A2	Rut&A	RutC30	Rut&A	A2	A2
TrA1418W		Rut&A	Rut&A	Rut&A	RutC30	A2	Rut&A	RutC30	Rut&A	A2	A2
TrA1419W	120779	Rut&A	Rut&A	Rut&A	RutC30	A2	Rut&A	RutC30	Rut&A	A2	A2
TrA1420C	58161	Rut&A	Rut&A	Rut&A	RutC30	A2	Rut&A	RutC30	Rut&A	A2	A2
TrA1422W	2956	Rut&A	Rut&A	Rut&A	RutC30	A2	Rut&A	RutC30	Rut&A	A2	A2
TrA1423C	120781	Rut&A	Rut&A	Rut&A	RutC30	A2	Rut&A	RutC30	Rut&A	A2	A2
TrA1424W	33660	Rut&A	Rut&A	Rut&A	RutC30	A2	Rut&A	RutC30	Rut&A	A2	A2
TrA1425C	76050	Rut&A	Rut&A	Rut&A	RutC30	A2	Rut&A	RutC30	Rut&A	A2	A2
TrA1426C	120784	Rut&A	Rut&A	Rut&A	RutC30	A2	Rut&A	RutC30	Rut&A	A2	A2
TrA1428C	76057	Rut&A	Rut&A	Rut&A	RutC30	A2	Rut&A	RutC30	Rut&A	A2	A2
TrA1429C	120786	Rut&A	Rut&A	Rut&A	RutC30	A2	Rut&A	RutC30	Rut&A	A2	A2
TrA1430C	120789	Rut&A	Rut&A	Rut&A	RutC30	A2	Rut&A	RutC30	Rut&A	A2	A2
TrA1431W	105051	Rut&A	Rut&A	Rut&A	RutC30	A2	Rut&A	RutC30	Rut&A	A2	A2
TrA1432C	120791	Rut&A	Rut&A	Rut&A	RutC30	A2	Rut&A	RutC30	Rut&A	A2	A2
TrA1433C	76065	Rut&A	Rut&A	Rut&A	RutC30	A2	Rut&A	RutC30	Rut&A	A2	A2
TrA1434W		Rut&A	Rut&A	Rut&A	RutC30	A2	Rut&A	RutC30	Rut&A	A2	A2
TrA1435C	105054	Rut&A	Rut&A	Rut&A	RutC30	A2	Rut&A	RutC30	Rut&A	A2	A2
TrA1436W	105055	Rut&A	Rut&A	Rut&A	RutC30	A2	Rut&A	RutC30	Rut&A	A2	A2
TrA1437C	46203	Rut&A	Rut&A	Rut&A	RutC30	A2	Rut&A	RutC30	Rut&A	A2	A2
TrA1438C	57935	Rut&A	Rut&A	Rut&A	RutC30	A2	Rut&A	RutC30	Rut&A	A2	A2
TrA1439C	57217	Rut&A	Rut&A	Rut&A	RutC30	A2	Rut&A	RutC30	Rut&A	A2	A2
TrA1440W	57720	Rut&A	Rut&A	Rut&A	RutC30	A2	Rut&A	RutC30	Rut&A	A2	A2
TrA1441W	105062	Rut&A	Rut&A	Rut&A	RutC30	A2	Rut&A	RutC30	Rut&A	A2	A2
TrA1442C	120794	Rut&A	Rut&A	Rut&A	RutC30	A2	Rut&A	RutC30	Rut&A	A2	A2
TrA1443W	76073	Rut&A	Rut&A	Rut&A	RutC30	A2	Rut&A	RutC30	Rut&A	A2	A2
TrA1444C	46209	Rut&A	Rut&A	Rut&A	RutC30	A2	Rut&A	RutC30	Rut&A	A2	A2
TrA1445C	76075	Rut&A	Rut&A	Rut&A	RutC30	A2	Rut&A	RutC30	Rut&A	A2	A2
TrA1446W	120799	Rut&A	Rut&A	Rut&A	RutC30	A2	Rut&A	RutC30	Rut&A	A2	A2
TrA1447W	105070	Rut&A	Rut&A	Rut&A	RutC30	A2	Rut&A	RutC30	Rut&A	A2	A2
TrA1448W	105072	Rut&A	Rut&A	Rut&A	RutC30	A2	Rut&A	RutC30	Rut&A	A2	A2
TrA1449C	57277	Rut&A	Rut&A	Rut&A	RutC30	A2	Rut&A	RutC30	Rut&A	A2	A2
TrA1450C	58114	Rut&A	Rut&A	Rut&A	RutC30	A2	Rut&A	RutC30	Rut&A	A2	A2
TrA1451C	57632	Rut&A	Rut&A	Rut&A	RutC30	A2	Rut&A	RutC30	Rut&A	A2	A2
TrA1452W	105077	Rut&A	Rut&A	Rut&A	RutC30	A2	Rut&A	RutC30	Rut&A	A2	A2
TrA1453C	57535	Rut&A	Rut&A	Rut&A	RutC30	A2	Rut&A	RutC30	Rut&A	A2	A2
TrA1454W	105079	Rut&A	Rut&A	Rut&A	RutC30	A2	Rut&A	RutC30	Rut&A	A2	A2
TrA1455C	21817	Rut&A	Rut&A	Rut&A	RutC30	A2	Rut&A	RutC30	Rut&A	A2	A2
TrA1456W		Rut&A	Rut&A	Rut&A	RutC30	A2	Rut&A	RutC30	Rut&A	A2	A2
TrA1457C	105081	Rut&A	Rut&A	Rut&A	RutC30	A2	Rut&A	RutC30	Rut&A	A2	A2
TrA1458W	33207	Rut&A	Rut&A	Rut&A	RutC30	A2	Rut&A	RutC30	Rut&A	A2	A2
TrA1459C	120801	Rut&A	Rut&A	Rut&A	RutC30	A2	Rut&A	RutC30	Rut&A	A2	A2
TrA1460C		Rut&A	Rut&A	Rut&A	RutC30	A2	Rut&A	RutC30	Rut&A	A2	A2
TrA1461W		Rut&A	Rut&A	Rut&A	RutC30	A2	Rut&A	RutC30	Rut&A	A2	A2
TrA1462C	2981	Rut&A	Rut&A	Rut&A	RutC30	A2	Rut&A	RutC30	Rut&A	A2	A2
TrA1463W	57784	Rut&A	Rut&A	Rut&A	RutC30	A2	Rut&A	RutC30	Rut&A	A2	A2
TrA1464C	120803	Rut&A	Rut&A	Rut&A	RutC30	A2	Rut&A	RutC30	Rut&A	A2	A2
TrA1465C	57474	Rut&A	Rut&A	Rut&A	RutC30	A2	Rut&A	RutC30	Rut&A	A2	A2
TrA1466C	76082	Rut&A	Rut&A	Rut&A	RutC30	A2	Rut&A	RutC30	Rut&A	A2	A2
TrA1467C	76083	Rut&A	Rut&A	Rut&A	RutC30	A2	Rut&A	RutC30	Rut&A	A2	A2
TrA1468W	120805	Rut&A	Rut&A	Rut&A	RutC30	A2	Rut&A	RutC30	Rut&A	A2	A2
TrA1469W	120806	Rut&A	Rut&A	Rut&A	RutC30	A2	Rut&A	RutC30	Rut&A	A2	A2
TrA1470C	105092	Rut&A	Rut&A	Rut&A	RutC30	A2	Rut&A	RutC30	Rut&A	A2	A2
TrA1471C	120807	Rut&A	Rut&A	Rut&A	RutC30	A2	Rut&A	RutC30	Rut&A	A2	A2
TrA1472C	72941	Rut&A	Rut&A	Rut&A	RutC30	A2	Rut&A	RutC30	Rut&A	A2	A2
TrA1473W	2987	Rut&A	Rut&A	Rut&A	RutC30	A2	Rut&A	RutC30	Rut&A	A2	A2
TrA1474C	57528	Rut&A	Rut&A	Rut&A	RutC30	A2	Rut&A	RutC30	Rut&A	A2	A2
TrA1475C	33263	Rut&A	Rut&A	Rut&A	RutC30	A2	Rut&A	RutC30	Rut&A	A2	A2
TrA1476C	120813	Rut&A	Rut&A	Rut&A	RutC30	A2	Rut&A	RutC30	Rut&A	A2	A2
TrA1477C	21824	Rut&A	Rut&A	Rut&A	RutC30	A2	Rut&A	RutC30	Rut&A	A2	A2
TrA1479C	76098	Rut&A	Rut&A	Rut&A	RutC30	A2	Rut&A	RutC30	Rut&A	A2	A2
TrA1481C	57975	Rut&A	Rut&A	Rut&A	RutC30	A2	Rut&A	RutC30	Rut&A	A2	A2
TrA1482C	105106	Rut&A	Rut&A	Rut&A	RutC30	A2	Rut&A	RutC30	Rut&A	A2	A2
TrA1483C		Rut&A	Rut&A	Rut&A	RutC30	A2	Rut&A	RutC30	Rut&A	A2	A2
TrA1485C	46238	Rut&A	Rut&A	Rut&A	RutC30	A2	Rut&A	RutC30	Rut&A	A2	A2
TrA1486W	46240	Rut&A	Rut&A	Rut&A	RutC30	A2	Rut&A	RutC30	Rut&A	A2	A2
TrA1487C	46242	Rut&A	Rut&A	Rut&A	RutC30	A2	Rut&A	RutC30	Rut&A	A2	A2
TrA1488C	120819	Rut&A	Rut&A	Rut&A	RutC30	A2	Rut&A	RutC30	Rut&A	A2	A2
TrA1489C	46244	Rut&A	Rut&A	Rut&A	RutC30	A2	Rut&A	RutC30	Rut&A	A2	A2
TrA1490C	120821	Rut&A	Rut&A	Rut&A	RutC30	A2	Rut&A	RutC30	Rut&A	A2	A2
TrA1491W	46247	Rut&A	Rut&A	Rut&A	RutC30	A2	Rut&A	RutC30	Rut&A	A2	A2
TrA1492W	57855	Rut&A	Rut&A	Rut&A	RutC30	A2	Rut&A	RutC30	Rut&A	A2	A2
TrA1493W	120823	Rut&A	Rut&A	Rut&A	RutC30	A2	Rut&A	RutC30	Rut&A	A2	A2
TrA1494C	42825	Rut&A	Rut&A	Rut&A	RutC30	A2	Rut&A	RutC30	Rut&A	A2	A2
TrA1495C	57513	Rut&A	Rut&A	Rut&A	RutC30	A2	Rut&A	RutC30	Rut&A	A2	A2
TrA1496W	76114	Rut&A	Rut&A	Rut&A	RutC30	A2	Rut&A	RutC30	Rut&A	A2	A2
TrA1497W	76117	Rut&A	Rut&A	Rut&A	RutC30	A2	Rut&A	RutC30	Rut&A	A2	A2
TrA1498C	120826	Rut&A	Rut&A	Rut&A	RutC30	A2	Rut&A	RutC30	Rut&A	A2	A2
TrA1499C	57647	Rut&A	Rut&A	Rut&A	RutC30	A2	Rut&A	RutC30	Rut&A	A2	A2
TrA1500C		Rut&A	Rut&A	Rut&A	RutC30	A2	Rut&A	RutC30	Rut&A	A2	A2
TrA1501C	76123	Rut&A	Rut&A	Rut&A	RutC30	A2	Rut&A	RutC30	Rut&A	A2	A2
TrA1502C	26277	Rut&A	Rut&A	Rut&A	RutC30	A2	Rut&A	RutC30	Rut&A	A2	A2
TrA1503W	120828	Rut&A	Rut&A	Rut&A	RutC30	A2	Rut&A	RutC30	Rut&A	A2	A2
TrA1504C	76125	Rut&A	Rut&A	Rut&A	RutC30	A2	Rut&A	RutC30	Rut&A	A2	A2
TrA1505W	3001	Rut&A	Rut&A	Rut&A	RutC30	A2	Rut&A	RutC30	Rut&A	A2	A2
TrA1506C	120830	Rut&A	Rut&A	Rut&A	RutC30	A2	Rut&A	RutC30	Rut&A	A2	A2
TrA1507C	46266	Rut&A	Rut&A	Rut&A	RutC30	A2	Rut&A	RutC30	Rut&A	A2	A2
TrA1508W	120833	Rut&A	Rut&A	Rut&A	RutC30	A2	Rut&A	RutC30	Rut&A	A2	A2
TrA1509C	105133	Rut&A	Rut&A	Rut&A	RutC30	A2	Rut&A	RutC30	Rut&A	A2	A2
TrA1510C	120836	Rut&A	Rut&A	Rut&A	RutC30	A2	Rut&A	RutC30	Rut&A	A2	A2
TrA1511W	57234	Rut&A	Rut&A	Rut&A	RutC30	A2	Rut&A	RutC30	Rut&A	A2	A2
TrA1512W	120837	Rut&A	Rut&A	Rut&A	RutC30	A2	Rut&A	RutC30	Rut&A	A2	A2
TrA1513C	76136	Rut&A	Rut&A	Rut&A	RutC30	A2	Rut&A	RutC30	Rut&A	A2	A2
TrA1514W	57613	Rut&A	Rut&A	Rut&A	RutC30	A2	Rut&A	RutC30	Rut&A	A2	A2
TrA1515W	21836	Rut&A	Rut&A	Rut&A	RutC30	A2	Rut&A	RutC30	Rut&A	A2	A2
TrA1516C	76141	Rut&A	Rut&A	Rut&A	RutC30	A2	Rut&A	RutC30	Rut&A	A2	A2
TrA1517C	3007	Rut&A	Rut&A	Rut&A	RutC30	A2	Rut&A	RutC30	Rut&A	A2	A2
TrA1519C	58065	Rut&A	Rut&A	Rut&A	RutC30	A2	Rut&A	RutC30	Rut&A	A2	A2
TrA1520W		Rut&A	Rut&A	Rut&A	RutC30	A2	Rut&A	RutC30	Rut&A	A2	A2
TrA1521W	105147	Rut&A	Rut&A	Rut&A	RutC30	A2	Rut&A	RutC30	Rut&A	A2	A2
TrA1522C	57671	Rut&A	Rut&A	Rut&A	RutC30	A2	Rut&A	RutC30	Rut&A	A2	A2
TrA1523W	57914	Rut&A	Rut&A	Rut&A	RutC30	A2	Rut&A	RutC30	Rut&A	A2	A2
TrA1524W	105150	Rut&A	Rut&A	Rut&A	RutC30	A2	Rut&A	RutC30	Rut&A	A2	A2
TrA1525C		Rut&A	Rut&A	Rut&A	RutC30	A2	Rut&A	RutC30	Rut&A	A2	A2
TrA1526W		Rut&A	Rut&A	Rut&A	RutC30	A2	Rut&A	RutC30	Rut&A	A2	A2
TrA1527C	46285	Rut&A	Rut&A	Rut&A	RutC30	A2	Rut&A	RutC30	Rut&A	A2	A2
TrA1528C	57575	Rut&A	Rut&A	Rut&A	RutC30	A2	Rut&A	RutC30	Rut&A	A2	A2
TrA1529C	105154	Rut&A	Rut&A	Rut&A	RutC30	A2	Rut&A	RutC30	Rut&A	A2	A2
TrA1530C	105155	Rut&A	Rut&A	Rut&A	RutC30	A2	Rut&A	RutC30	Rut&A	A2	A2
TrA1531C	105156	Rut&A	Rut&A	Rut&A	RutC30	A2	Rut&A	RutC30	Rut&A	A2	A2
TrA1532W	105157	Rut&A	Rut&A	Rut&A	RutC30	A2	Rut&A	RutC30	Rut&A	A2	A2
TrA1533W	105158	Rut&A	Rut&A	Rut&A	RutC30	A2	Rut&A	RutC30	Rut&A	A2	A2
TrA1534W	58150	Rut&A	Rut&A	Rut&A	RutC30	A2	Rut&A	RutC30	Rut&A	A2	A2
TrA1535W	76151	Rut&A	Rut&A	Rut&A	RutC30	A2	Rut&A	RutC30	Rut&A	A2	A2
TrA1536W	57631	Rut&A	Rut&A	Rut&A	RutC30	A2	Rut&A	RutC30	Rut&A	A2	A2
TrA1537C	57860	Rut&A	Rut&A	Rut&A	RutC30	A2	Rut&A	RutC30	Rut&A	A2	A2
TrA1538W	76155	Rut&A	Rut&A	Rut&A	RutC30	A2	Rut&A	RutC30	Rut&A	A2	A2
TrA1539W	41761	Rut&A	Rut&A	Rut&A	RutC30	A2	Rut&A	RutC30	Rut&A	A2	A2
TrA1540W		Rut&A	Rut&A	Rut&A	RutC30	A2	Rut&A	RutC30	Rut&A	A2	A2
TrA1541C	105165	Rut&A	Rut&A	Rut&A	RutC30	A2	Rut&A	RutC30	Rut&A	A2	A2
TrA1542C	31210	Rut&A	Rut&A	Rut&A	RutC30	A2	Rut&A	RutC30	Rut&A	A2	A2
TrA1543C	105167	Rut&A	Rut&A	Rut&A	RutC30	A2	Rut&A	RutC30	Rut&A	A2	A2
TrA1544W	57280	Rut&A	Rut&A	Rut&A	RutC30	A2	Rut&A	RutC30	Rut&A	A2	A2
TrA1545W	120851	Rut&A	Rut&A	Rut&A	RutC30	A2	Rut&A	RutC30	Rut&A	A2	A2
TrA1546C	57433	Rut&A	Rut&A	Rut&A	RutC30	A2	Rut&A	RutC30	Rut&A	A2	A2
TrA1547C	105171	Rut&A	Rut&A	Rut&A	RutC30	A2	Rut&A	RutC30	Rut&A	A2	A2
TrA1548W	58016	Rut&A	Rut&A	Rut&A	RutC30	A2	Rut&A	RutC30	Rut&A	A2	A2
TrA1549W		Rut&A	Rut&A	Rut&A	RutC30	A2	Rut&A	RutC30	Rut&A	A2	A2
TrA1550C	105173	Rut&A	Rut&A	Rut&A	RutC30	A2	Rut&A	RutC30	Rut&A	A2	A2
TrA1551C	105174	Rut&A	Rut&A	Rut&A	RutC30	A2	Rut&A	RutC30	Rut&A	A2	A2
TrA1552W	57555	Rut&A	Rut&A	Rut&A	RutC30	A2	Rut&A	RutC30	Rut&A	A2	A2
TrA1553W	105176	Rut&A	Rut&A	Rut&A	RutC30	A2	Rut&A	RutC30	Rut&A	A2	A2
TrA1554W	58227	Rut&A	Rut&A	Rut&A	RutC30	A2	Rut&A	RutC30	Rut&A	A2	A2
TrA1555W	76159	Rut&A	Rut&A	Rut&A	RutC30	A2	Rut&A	RutC30	Rut&A	A2	A2
TrA1556C	46301	Rut&A	Rut&A	Rut&A	RutC30	A2	Rut&A	RutC30	Rut&A	A2	A2
TrA1557W	57609	Rut&A	Rut&A	Rut&A	RutC30	A2	Rut&A	RutC30	Rut&A	A2	A2
TrA1558C	76166	Rut&A	Rut&A	Rut&A	RutC30	A2	Rut&A	RutC30	Rut&A	A2	A2
TrA1559W	76169	Rut&A	Rut&A	Rut&A	RutC30	A2	Rut&A	RutC30	Rut&A	A2	A2
TrA1560W	25739	Rut&A	Rut&A	Rut&A	RutC30	A2	Rut&A	RutC30	Rut&A	A2	A2
TrA1561C	57252	Rut&A	Rut&A	Rut&A	RutC30	A2	Rut&A	RutC30	Rut&A	A2	A2
TrA1562W	76172	Rut&A	Rut&A	Rut&A	RutC30	A2	Rut&A	RutC30	Rut&A	A2	A2
TrA1564W	21846	Rut&A	Rut&A	Rut&A	RutC30	A2	Rut&A	RutC30	Rut&A	A2	A2
TrA1565C	105189	Rut&A	Rut&A	Rut&A	RutC30	A2	Rut&A	RutC30	Rut&A	A2	A2
TrA1566W	105190	Rut&A	Rut&A	Rut&A	RutC30	A2	Rut&A	RutC30	Rut&A	A2	A2
TrA1567W	105191	Rut&A	Rut&A	Rut&A	RutC30	A2	Rut&A	RutC30	Rut&A	A2	A2
TrA1568-2C		Rut&A	Rut&A	Rut&A	RutC30	A2	Rut&A	RutC30	Rut&A	A2	A2
TrA1568C	105192	Rut&A	Rut&A	Rut&A	RutC30	A2	Rut&A	RutC30	Rut&A	A2	A2
TrA1569W	57568	Rut&A	Rut&A	Rut&A	RutC30	A2	Rut&A	RutC30	Rut&A	A2	A2
TrA1570C	120860	Rut&A	Rut&A	Rut&A	RutC30	A2	Rut&A	RutC30	Rut&A	A2	A2
TrA1571C	105196	Rut&A	Rut&A	Rut&A	RutC30	A2	Rut&A	RutC30	Rut&A	A2	A2
TrA1572W	3027	Rut&A	Rut&A	Rut&A	RutC30	A2	Rut&A	RutC30	Rut&A	A2	A2
TrA1573C	46320	Rut&A	Rut&A	Rut&A	RutC30	A2	Rut&A	RutC30	Rut&A	A2	A2
TrA1574C	120864	Rut&A	Rut&A	Rut&A	RutC30	A2	Rut&A	RutC30	Rut&A	A2	A2
TrA1575W	105202	Rut&A	Rut&A	Rut&A	RutC30	A2	Rut&A	RutC30	Rut&A	A2	A2
TrA1576W	57905	Rut&A	Rut&A	Rut&A	RutC30	A2	Rut&A	RutC30	Rut&A	A2	A2
TrA1577W	76188	Rut&A	Rut&A	Rut&A	RutC30	A2	Rut&A	RutC30	Rut&A	A2	A2
TrA1579C		Rut&A	Rut&A	Rut&A	RutC30	A2	Rut&A	RutC30	Rut&A	A2	A2
TrA1580C	58011	Rut&A	Rut&A	Rut&A	RutC30	A2	Rut&A	RutC30	Rut&A	A2	A2
TrA1581W	105206	Rut&A	Rut&A	Rut&A	RutC30	A2	Rut&A	RutC30	Rut&A	A2	A2
TrA1582C	76191	Rut&A	Rut&A	Rut&A	RutC30	A2	Rut&A	RutC30	Rut&A	A2	A2
TrA1583C	40945	Rut&A	Rut&A	Rut&A	RutC30	A2	Rut&A	RutC30	Rut&A	A2	A2
TrA1584W	37761	Rut&A	Rut&A	Rut&A	RutC30	A2	Rut&A	RutC30	Rut&A	A2	A2
TrA1586W	120868	Rut&A	Rut&A	Rut&A	RutC30	A2	Rut&A	RutC30	Rut&A	A2	A2
TrA1587C	57286	Rut&A	Rut&A	Rut&A	RutC30	A2	Rut&A	RutC30	Rut&A	A2	A2
TrA1588W	57335	Rut&A	Rut&A	Rut&A	RutC30	A2	Rut&A	RutC30	Rut&A	A2	A2
TrA1590W		Rut&A	Rut&A	Rut&A	RutC30	A2	Rut&A	RutC30	Rut&A	A2	A2
TrA1591C	76200	Rut&A	Rut&A	Rut&A	RutC30	A2	Rut&A	RutC30	Rut&A	A2	A2
TrA1593C	112630	Rut&A	Rut&A	Rut&A	RutC30	A2	Rut&A	RutC30	Rut&A	A2	A2
TrA1594C	112629	Rut&A	Rut&A	Rut&A	RutC30	A2	Rut&A	RutC30	Rut&A	A2	A2
TrA1596W	124286	Rut&A	Rut&A	Rut&A	RutC30	A2	Rut&A	RutC30	Rut&A	A2	A2
TrA1597W		Rut&A	Rut&A	Rut&A	RutC30	A2	Rut&A	RutC30	Rut&A	A2	A2
TrA1598-2W		Rut&A	Rut&A	Rut&A	RutC30	A2	Rut&A	RutC30	Rut&A	A2	A2
TrA1598W	71037	Rut&A	Rut&A	Rut&A	RutC30	A2	Rut&A	RutC30	Rut&A	A2	A2
TrA1599W	71034	Rut&A	Rut&A	Rut&A	RutC30	A2	Rut&A	RutC30	Rut&A	A2	A2
TrA1600W	71050	Rut&A	Rut&A	Rut&A	RutC30	A2	Rut&A	RutC30	Rut&A	A2	A2
TrA1601C	124285	Rut&A	Rut&A	Rut&A	RutC30	A2	Rut&A	RutC30	Rut&A	A2	A2
TrA1602W	82651	Rut&A	Rut&A	Rut&A	RutC30	A2	Rut&A	RutC30	Rut&A	A2	A2
TrA1603W	6096	Rut&A	Rut&A	Rut&A	RutC30	A2	Rut&A	RutC30	Rut&A	A2	A2
TrA1604C	71039	Rut&A	Rut&A	Rut&A	RutC30	A2	Rut&A	RutC30	Rut&A	A2	A2
TrA1605C	124283	Rut&A	Rut&A	Rut&A	RutC30	A2	Rut&A	RutC30	Rut&A	A2	A2
TrA1606W	71029	A2	A2	A2	RutC30	A2	A2	RutC30	A2	A2	A2
TrA1607C	71019	A2	A2	A2	RutC30	A2	A2	RutC30	A2	A2	A2
TrA1608C	124277	A2	A2	A2	RutC30	A2	A2	RutC30	A2	A2	A2
TrA1610C	112609	A2	A2	A2	RutC30	A2	A2	RutC30	A2	A2	A2
TrA1611C	124278	A2	A2	A2	RutC30	A2	A2	RutC30	A2	A2	A2
TrA1612W	40250	A2	A2	A2	RutC30	A2	A2	RutC30	A2	A2	A2
TrA1613C	23489	A2	A2	A2	RutC30	A2	A2	RutC30	A2	A2	A2
TrA1614C	112613	A2	A2	A2	RutC30	A2	A2	RutC30	A2	A2	A2
TrA1616W	71021	A2	A2	A2	RutC30	A2	A2	RutC30	A2	A2	A2
TrA1617C		A2	A2	A2	RutC30	A2	A2	RutC30	A2	A2	A2
TrA1618C	52924	A2	A2	A2	RutC30	A2	A2	RutC30	A2	A2	A2
TrA1619W	124282	A2	A2	A2	RutC30	A2	A2	RutC30	A2	A2	A2
TrA1620W	58404	A2	A2	A2	RutC30	A2	A2	RutC30	A2	A2	A2
TrA1622C	121091	A2	A2	A2	RutC30	A2	A2	RutC30	A2	A2	A2
TrA1623W	21957	A2	A2	A2	RutC30	A2	A2	RutC30	A2	A2	A2
TrA1624C	105718	A2	A2	A2	RutC30	A2	A2	RutC30	A2	A2	A2
TrA1625W	121089	A2	A2	A2	RutC30	A2	A2	RutC30	A2	A2	A2
TrA1626W	121088	A2	A2	A2	RutC30	A2	A2	RutC30	A2	A2	A2
TrA1627W	121087	A2	A2	A2	RutC30	A2	A2	RutC30	A2	A2	A2
TrA1628C	40114	A2	A2	A2	RutC30	A2	A2	RutC30	A2	A2	A2
TrA1629W	59023	A2	A2	A2	RutC30	A2	A2	RutC30	A2	A2	A2
TrA1630C	58603	A2	A2	A2	RutC30	A2	A2	RutC30	A2	A2	A2
TrA1631C		A2	A2	A2	RutC30	A2	A2	RutC30	A2	A2	A2
TrA1632W	76590	A2	A2	A2	RutC30	A2	A2	RutC30	A2	A2	A2
TrA1633C		A2	A2	A2	RutC30	A2	A2	RutC30	A2	A2	A2
TrA1634C	105710	A2	A2	A2	RutC30	A2	A2	RutC30	A2	A2	A2
TrA1635W	105709	A2	A2	A2	RutC30	A2	A2	RutC30	A2	A2	A2
TrA1636W		A2	A2	A2	RutC30	A2	A2	RutC30	A2	A2	A2
TrA1637C	21953	A2	A2	A2	RutC30	A2	A2	RutC30	A2	A2	A2
TrA1638C	105707	A2	A2	A2	RutC30	A2	A2	RutC30	A2	A2	A2
TrA1639C	58918	A2	A2	A2	RutC30	A2	A2	RutC30	A2	A2	A2
TrA1640C	58381	A2	A2	A2	RutC30	A2	A2	RutC30	A2	A2	A2
TrA1641C		A2	A2	A2	RutC30	A2	A2	RutC30	A2	A2	A2
TrA1642W	121082	A2	A2	A2	RutC30	A2	A2	RutC30	A2	A2	A2
TrA1643C	58636	A2	A2	A2	RutC30	A2	A2	RutC30	A2	A2	A2
TrA1644W	58549	A2	A2	A2	RutC30	A2	A2	RutC30	A2	A2	A2
TrA1645C	105701	A2	A2	A2	RutC30	A2	A2	RutC30	A2	A2	A2
TrA1647C	58976	A2	A2	A2	RutC30	A2	A2	RutC30	A2	A2	A2
TrA1648C	121080	A2	A2	A2	RutC30	A2	A2	RutC30	A2	A2	A2
TrA1651C	58734	A2	A2	A2	RutC30	A2	A2	RutC30	A2	A2	A2
TrA1652W	58640	A2	A2	A2	RutC30	A2	A2	RutC30	A2	A2	A2
TrA1653C	58492	A2	A2	A2	RutC30	A2	A2	RutC30	A2	A2	A2
TrA1654W	33342	A2	A2	A2	RutC30	A2	A2	RutC30	A2	A2	A2
TrA1655C	105692	A2	A2	A2	RutC30	A2	A2	RutC30	A2	A2	A2
TrA1656W	58971	A2	A2	A2	RutC30	A2	A2	RutC30	A2	A2	A2
TrA1657W	58541	A2	A2	A2	RutC30	A2	A2	RutC30	A2	A2	A2
TrA1658C	76571	A2	A2	A2	RutC30	A2	A2	RutC30	A2	A2	A2
TrA1659W	59095	A2	A2	A2	RutC30	A2	A2	RutC30	A2	A2	A2
TrA1660W	58790	A2	A2	A2	RutC30	A2	A2	RutC30	A2	A2	A2
TrA1663W		A2	A2	A2	RutC30	A2	A2	RutC30	A2	A2	A2
TrA1664W	121074	A2	A2	A2	RutC30	A2	A2	RutC30	A2	A2	A2
TrA1665W	58960	A2	A2	A2	RutC30	A2	A2	RutC30	A2	A2	A2
TrA1666C	105682	A2	A2	A2	RutC30	A2	A2	RutC30	A2	A2	A2
TrA1667W	121073	A2	A2	A2	RutC30	A2	A2	RutC30	A2	A2	A2
TrA1668C		A2	A2	A2	RutC30	A2	A2	RutC30	A2	A2	A2
TrA1669W	58928	A2	A2	A2	RutC30	A2	A2	RutC30	A2	A2	A2
TrA1670W	30144	A2	A2	A2	RutC30	A2	A2	RutC30	A2	A2	A2
TrA1671C	59070	A2	A2	A2	RutC30	A2	A2	RutC30	A2	A2	A2
TrA1673W	3212	A2	A2	A2	RutC30	A2	A2	RutC30	A2	A2	A2
TrA1674C	58539	A2	A2	A2	RutC30	A2	A2	RutC30	A2	A2	A2
TrA1675W	58428	A2	A2	A2	RutC30	A2	A2	RutC30	A2	A2	A2
TrA1676C	121071	A2	A2	A2	RutC30	A2	A2	RutC30	A2	A2	A2
TrA1677W	58654	A2	A2	A2	RutC30	A2	A2	RutC30	A2	A2	A2
TrA1678W	58774	A2	A2	A2	RutC30	A2	A2	RutC30	A2	A2	A2
TrA1679C	3208	A2	A2	A2	RutC30	A2	A2	RutC30	A2	A2	A2
TrA1680W	76564	A2	A2	A2	RutC30	A2	A2	RutC30	A2	A2	A2
TrA1681C	121068	A2	A2	A2	RutC30	A2	A2	RutC30	A2	A2	A2
TrA1682W		A2	A2	A2	RutC30	A2	A2	RutC30	A2	A2	A2
TrA1683C	76557	A2	A2	A2	RutC30	A2	A2	RutC30	A2	A2	A2
TrA1684W	25703	A2	A2	A2	RutC30	A2	A2	RutC30	A2	A2	A2
TrA1685C		A2	A2	A2	RutC30	A2	A2	RutC30	A2	A2	A2
TrA1687W		A2	A2	A2	RutC30	A2	A2	RutC30	A2	A2	A2
TrA1688C	121066	A2	A2	A2	RutC30	A2	A2	RutC30	A2	A2	A2
TrA1690C	121065	A2	A2	A2	RutC30	A2	A2	RutC30	A2	A2	A2
TrA1691C	76551	A2	A2	A2	RutC30	A2	A2	RutC30	A2	A2	A2
TrA1692C	46702	A2	A2	A2	RutC30	A2	A2	RutC30	A2	A2	A2
TrA1693C	121061	A2	A2	A2	RutC30	A2	A2	RutC30	A2	A2	A2
TrA1694C	76543	A2	A2	A2	RutC30	A2	A2	RutC30	A2	A2	A2
TrA1695W	76540	A2	A2	A2	RutC30	A2	A2	RutC30	A2	A2	A2
TrA1696C	105652	A2	A2	A2	RutC30	A2	A2	RutC30	A2	A2	A2
TrA1697W	121058	A2	A2	A2	RutC30	A2	A2	RutC30	A2	A2	A2
TrA1698C	105650	A2	A2	A2	RutC30	A2	A2	RutC30	A2	A2	A2
TrA1699W	76539	A2	A2	A2	RutC30	A2	A2	RutC30	A2	A2	A2
TrA1700C	121056	A2	A2	A2	RutC30	A2	A2	RutC30	A2	A2	A2
TrA1702W	105647	A2	A2	A2	RutC30	A2	A2	RutC30	A2	A2	A2
TrA1703W	40538	A2	A2	A2	RutC30	A2	A2	RutC30	A2	A2	A2
TrA1704W		A2	A2	A2	RutC30	A2	A2	RutC30	A2	A2	A2
TrA1705W	46687	A2	A2	A2	RutC30	A2	A2	RutC30	A2	A2	A2
TrA1706C	58696	A2	A2	A2	RutC30	A2	A2	RutC30	A2	A2	A2
TrA1708W	105643	A2	A2	A2	RutC30	A2	A2	RutC30	A2	A2	A2
TrA1709W	58476	A2	A2	A2	RutC30	A2	A2	RutC30	A2	A2	A2
TrA1710C	3196	A2	A2	A2	RutC30	A2	A2	RutC30	A2	A2	A2
TrA1711W	58370	A2	A2	A2	RutC30	A2	A2	RutC30	A2	A2	A2
TrA1712C	76532	A2	A2	A2	RutC30	A2	A2	RutC30	A2	A2	A2
TrA1713W	105636	A2	A2	A2	RutC30	A2	A2	RutC30	A2	A2	A2
TrA1714C	21937	A2	A2	A2	RutC30	A2	A2	RutC30	A2	A2	A2
TrA1715C	59042	A2	A2	A2	RutC30	A2	A2	RutC30	A2	A2	A2
TrA1716W		A2	A2	A2	RutC30	A2	A2	RutC30	A2	A2	A2
TrA1717W	121051	A2	A2	A2	RutC30	A2	A2	RutC30	A2	A2	A2
TrA1718W	105631	A2	A2	A2	RutC30	A2	A2	RutC30	A2	A2	A2
TrA1719C	76522	A2	A2	A2	RutC30	A2	A2	RutC30	A2	A2	A2
TrA1720W	105628	A2	A2	A2	RutC30	A2	A2	RutC30	A2	A2	A2
TrA1722W	121048	A2	A2	A2	RutC30	A2	A2	RutC30	A2	A2	A2
TrA1723-2W		A2	A2	A2	RutC30	A2	A2	RutC30	A2	A2	A2
TrA1723W	76515	A2	A2	A2	RutC30	A2	A2	RutC30	A2	A2	A2
TrA1724C	105623	A2	A2	A2	RutC30	A2	A2	RutC30	A2	A2	A2
TrA1725W	76514	A2	A2	A2	RutC30	A2	A2	RutC30	A2	A2	A2
TrA1726C	58239	A2	A2	A2	RutC30	A2	A2	RutC30	A2	A2	A2
TrA1728C		A2	A2	A2	RutC30	A2	A2	RutC30	A2	A2	A2
TrA1730C	121042	A2	A2	A2	RutC30	A2	A2	RutC30	A2	A2	A2
TrA1731C		A2	A2	A2	RutC30	A2	A2	RutC30	A2	A2	A2
TrA1732W	121041	A2	A2	A2	RutC30	A2	A2	RutC30	A2	A2	A2
TrA1733W	105617	A2	A2	A2	RutC30	A2	A2	RutC30	A2	A2	A2
TrA1735W		A2	A2	A2	RutC30	A2	A2	RutC30	A2	A2	A2
TrA1736W	76505	A2	A2	A2	RutC30	A2	A2	RutC30	A2	A2	A2
TrA1737W	58363	A2	A2	A2	RutC30	A2	A2	RutC30	A2	A2	A2
TrA1738W		A2	A2	A2	RutC30	A2	A2	RutC30	A2	A2	A2
TrA1739W	58658	A2	A2	A2	RutC30	A2	A2	RutC30	A2	A2	A2
TrA1741W	105613	A2	A2	A2	RutC30	A2	A2	RutC30	A2	A2	A2
TrA1742C	76502	A2	A2	A2	RutC30	A2	A2	RutC30	A2	A2	A2
TrA1743W	58519	A2	A2	A2	RutC30	A2	A2	RutC30	A2	A2	A2
TrA1744C	58267	A2	A2	A2	RutC30	A2	A2	RutC30	A2	A2	A2
TrA1745W	58442	A2	A2	A2	RutC30	A2	A2	RutC30	A2	A2	A2
TrA1746C		A2	A2	A2	RutC30	A2	A2	RutC30	A2	A2	A2
TrA1748W	58612	A2	A2	A2	RutC30	A2	A2	RutC30	A2	A2	A2
TrA1749C	58405	A2	A2	A2	RutC30	A2	A2	RutC30	A2	A2	A2
TrA1750W	76491	A2	A2	A2	RutC30	A2	A2	RutC30	A2	A2	A2
TrA1752W	46639	A2	A2	A2	RutC30	A2	A2	RutC30	A2	A2	A2
TrA1753W	121033	A2	A2	A2	RutC30	A2	A2	RutC30	A2	A2	A2
TrA1754W	58321	A2	A2	A2	RutC30	A2	A2	RutC30	A2	A2	A2
TrA1755C	58609	A2	A2	A2	RutC30	A2	A2	RutC30	A2	A2	A2
TrA1756W	59105	A2	A2	A2	RutC30	A2	A2	RutC30	A2	A2	A2
TrA1757W	58753	A2	A2	A2	RutC30	A2	A2	RutC30	A2	A2	A2
TrA1758C	105597	A2	A2	A2	RutC30	A2	A2	RutC30	A2	A2	A2
TrA1759W	121031	A2	A2	A2	RutC30	A2	A2	RutC30	A2	A2	A2
TrA1760C	76481	A2	A2	A2	RutC30	A2	A2	RutC30	A2	A2	A2
TrA1761W	105593	A2	A2	A2	RutC30	A2	A2	RutC30	A2	A2	A2
TrA1762W	58869	A2	A2	A2	RutC30	A2	A2	RutC30	A2	A2	A2
TrA1763C	121028	A2	A2	A2	RutC30	A2	A2	RutC30	A2	A2	A2
TrA1764W	105589	A2	A2	A2	RutC30	A2	A2	RutC30	A2	A2	A2
TrA1765C	21924	A2	A2	A2	RutC30	A2	A2	RutC30	A2	A2	A2
TrA1766W		A2	A2	A2	RutC30	A2	A2	RutC30	A2	A2	A2
TrA1767C	121023	A2	A2	A2	RutC30	A2	A2	RutC30	A2	A2	A2
TrA1768W	121022	A2	A2	A2	RutC30	A2	A2	RutC30	A2	A2	A2
TrA1769C	46619	A2	A2	A2	RutC30	A2	A2	RutC30	A2	A2	A2
TrA1770C	121019	A2	A2	A2	RutC30	A2	A2	RutC30	A2	A2	A2
TrA1771W	58851	A2	A2	A2	RutC30	A2	A2	RutC30	A2	A2	A2
TrA1772W	59062	A2	A2	A2	RutC30	A2	A2	RutC30	A2	A2	A2
TrA1773C		A2	A2	A2	RutC30	A2	A2	RutC30	A2	A2	A2
TrA1774W	46613	A2	A2	A2	RutC30	A2	A2	RutC30	A2	A2	A2
TrA1775C	21919	A2	A2	A2	RutC30	A2	A2	RutC30	A2	A2	A2
TrA1776W	58387	A2	A2	A2	RutC30	A2	A2	RutC30	A2	A2	A2
TrA1777C	39590	A2	A2	A2	RutC30	A2	A2	RutC30	A2	A2	A2
TrA1778C		A2	A2	A2	RutC30	A2	A2	RutC30	A2	A2	A2
TrA1779C	46607	A2	A2	A2	RutC30	A2	A2	RutC30	A2	A2	A2
TrA1780W	121014	A2	A2	A2	RutC30	A2	A2	RutC30	A2	A2	A2
TrA1782W	76453	A2	A2	A2	RutC30	A2	A2	RutC30	A2	A2	A2
TrA1783-2C		A2	A2	A2	RutC30	A2	A2	RutC30	A2	A2	A2
TrA1783C	76451	A2	A2	A2	RutC30	A2	A2	RutC30	A2	A2	A2
TrA1784W	105565	A2	A2	A2	RutC30	A2	A2	RutC30	A2	A2	A2
TrA1785W	121011	A2	A2	A2	RutC30	A2	A2	RutC30	A2	A2	A2
TrA1786W	46597	A2	A2	A2	RutC30	A2	A2	RutC30	A2	A2	A2
TrA1787W	121009	A2	A2	A2	RutC30	A2	A2	RutC30	A2	A2	A2
TrA1788-2C		A2	A2	A2	RutC30	A2	A2	RutC30	A2	A2	A2
TrA1788C	59100	A2	A2	A2	RutC30	A2	A2	RutC30	A2	A2	A2
TrA1789C		A2	A2	A2	RutC30	A2	A2	RutC30	A2	A2	A2
TrA1790W	105557	A2	A2	A2	RutC30	A2	A2	RutC30	A2	A2	A2
TrA1792W	38536	A2	A2	A2	RutC30	A2	A2	RutC30	A2	A2	A2
TrA1793W	105553	A2	A2	A2	RutC30	A2	A2	RutC30	A2	A2	A2
TrA1794C	58712	A2	A2	A2	RutC30	A2	A2	RutC30	A2	A2	A2
TrA1796W	121004	A2	A2	A2	RutC30	A2	A2	RutC30	A2	A2	A2
TrA1797W	39351	A2	A2	A2	RutC30	A2	A2	RutC30	A2	A2	A2
TrA1798W	121003	A2	A2	A2	RutC30	A2	A2	RutC30	A2	A2	A2
TrA1799C	46582	A2	A2	A2	RutC30	A2	A2	RutC30	A2	A2	A2
TrA1800W	121000	A2	A2	A2	RutC30	A2	A2	RutC30	A2	A2	A2
TrA1801W	120998	A2	A2	A2	RutC30	A2	A2	RutC30	A2	A2	A2
TrA1803W	21908	A2	A2	A2	RutC30	A2	A2	RutC30	A2	A2	A2
TrA1804C	21907	A2	A2	A2	RutC30	A2	A2	RutC30	A2	A2	A2
TrA1806W	105540	A2	RutC30	A2	RutC30	A2	A2	RutC30	A2	A2	A2
TrA1807C	58837	A2	RutC30	A2	RutC30	A2	A2	RutC30	A2	A2	A2
TrA1808W	58391	A2	RutC30	A2	RutC30	A2	A2	RutC30	A2	A2	A2
TrA1809W	105538	A2	RutC30	A2	RutC30	A2	A2	RutC30	A2	A2	A2
TrA1810W	105537	A2	RutC30	A2	RutC30	A2	A2	RutC30	A2	A2	A2
TrA1811W	120994	A2	RutC30	A2	RutC30	A2	A2	RutC30	A2	A2	A2
TrA1812C	105535	A2	RutC30	A2	RutC30	A2	A2	RutC30	A2	A2	A2
TrA1813W	120993	A2	RutC30	A2	RutC30	A2	A2	RutC30	A2	A2	A2
TrA1814C	105533	A2	RutC30	A2	RutC30	A2	A2	RutC30	A2	A2	A2
TrA1817W	58802	A2	RutC30	A2	RutC30	A2	A2	RutC30	A2	A2	A2
TrA1818C	58899	A2	RutC30	A2	RutC30	A2	A2	RutC30	A2	A2	A2
TrA1819C	76421	A2	RutC30	A2	RutC30	A2	A2	RutC30	A2	A2	A2
TrA1820C	58282	A2	RutC30	A2	RutC30	A2	A2	RutC30	A2	A2	A2
TrA1821W	105524	A2	RutC30	A2	RutC30	A2	A2	RutC30	A2	A2	A2
TrA1822C	59073	A2	RutC30	A2	RutC30	A2	A2	RutC30	A2	A2	A2
TrA1823W	58989	A2	RutC30	A2	RutC30	A2	A2	RutC30	A2	A2	A2
TrA1824C	59014	A2	RutC30	A2	RutC30	A2	A2	RutC30	A2	A2	A2
TrA1825W	105520	A2	RutC30	A2	RutC30	A2	A2	RutC30	A2	A2	A2
TrA1826C	58699	A2	RutC30	A2	RutC30	A2	A2	RutC30	A2	A2	A2
TrA1827C	105518	A2	RutC30	A2	RutC30	A2	A2	RutC30	A2	A2	A2
TrA1828C	120988	A2	RutC30	A2	RutC30	A2	A2	RutC30	A2	A2	A2
TrA1829W	58885	A2	RutC30	A2	RutC30	A2	A2	RutC30	A2	A2	A2
TrA1830C	105515	A2	RutC30	A2	RutC30	A2	A2	RutC30	A2	A2	A2
TrA1831C	105514	A2	RutC30	A2	RutC30	A2	A2	RutC30	A2	A2	A2
TrA1832C	41895	A2	RutC30	A2	RutC30	A2	A2	RutC30	A2	A2	A2
TrA1833C	120985	A2	RutC30	A2	RutC30	A2	A2	RutC30	A2	A2	A2
TrA1834C	120983	A2	RutC30	A2	RutC30	A2	A2	RutC30	A2	A2	A2
TrA1835W	58607	A2	RutC30	A2	RutC30	A2	A2	RutC30	A2	A2	A2
TrA1836C		A2	RutC30	A2	RutC30	A2	A2	RutC30	A2	A2	A2
TrA1837W	58509	A2	RutC30	A2	RutC30	A2	A2	RutC30	A2	A2	A2
TrA1838C	120981	A2	RutC30	A2	RutC30	A2	A2	RutC30	A2	A2	A2
TrA1839C	120980	A2	RutC30	A2	RutC30	A2	A2	RutC30	A2	A2	A2
TrA1840C		A2	RutC30	A2	RutC30	A2	A2	RutC30	A2	A2	A2
TrA1841W	105504	A2	RutC30	A2	RutC30	A2	A2	RutC30	A2	A2	A2
TrA1842C	58361	A2	RutC30	A2	RutC30	A2	A2	RutC30	A2	A2	A2
TrA1843C	42455	A2	RutC30	A2	RutC30	A2	A2	RutC30	A2	A2	A2
TrA1844C	120978	A2	RutC30	A2	RutC30	A2	A2	RutC30	A2	A2	A2
TrA1845C	59112	A2	RutC30	A2	RutC30	A2	A2	RutC30	A2	A2	A2
TrA1846W	21900	A2	RutC30	A2	RutC30	A2	A2	RutC30	A2	A2	A2
TrA1847W		A2	RutC30	A2	RutC30	A2	A2	RutC30	A2	A2	A2
TrA1848C	73048	A2	RutC30	A2	RutC30	A2	A2	RutC30	RutC30	A2	A2
TrA1849W	58389	A2	RutC30	A2	RutC30	A2	A2	RutC30	RutC30	A2	A2
TrA1850W	59082	A2	RutC30	A2	RutC30	A2	A2	RutC30	RutC30	A2	A2
TrA1851C		A2	RutC30	A2	RutC30	A2	A2	RutC30	RutC30	A2	A2
TrA1852C	58475	A2	RutC30	A2	RutC30	A2	A2	RutC30	RutC30	A2	A2
TrA1853W	120975	A2	RutC30	A2	RutC30	A2	A2	RutC30	RutC30	A2	A2
TrA1854W	58804	A2	RutC30	A2	RutC30	A2	A2	RutC30	RutC30	A2	A2
TrA1855C	3129	A2	RutC30	A2	RutC30	A2	A2	RutC30	RutC30	A2	A2
TrA1856W	46545	A2	RutC30	A2	RutC30	A2	A2	RutC30	RutC30	A2	A2
TrA1857C	105488	A2	RutC30	A2	RutC30	A2	A2	RutC30	RutC30	A2	A2
TrA1858W		A2	RutC30	A2	RutC30	A2	A2	RutC30	RutC30	A2	A2
TrA1859W		A2	RutC30	A2	RutC30	A2	A2	RutC30	RutC30	A2	A2
TrA1860W	59083	A2	RutC30	A2	RutC30	A2	A2	RutC30	RutC30	A2	A2
TrA1861C	58638	A2	RutC30	A2	RutC30	A2	A2	RutC30	RutC30	A2	A2
TrA1862C	76393	A2	RutC30	A2	RutC30	A2	A2	RutC30	RutC30	A2	A2
TrA1863W	59011	A2	RutC30	A2	RutC30	A2	A2	RutC30	RutC30	A2	A2
TrA1864W		A2	RutC30	A2	RutC30	A2	A2	RutC30	RutC30	A2	A2
TrA1865C	105483	A2	RutC30	A2	RutC30	A2	A2	RutC30	RutC30	A2	A2
TrA1866C	120969	A2	RutC30	A2	RutC30	A2	A2	RutC30	RutC30	A2	A2
TrA1869C	120968	A2	RutC30	A2	RutC30	A2	A2	RutC30	RutC30	A2	A2
TrA1870W	105479	A2	RutC30	A2	RutC30	A2	A2	RutC30	RutC30	A2	A2
TrA1871C	76381	A2	RutC30	A2	RutC30	A2	A2	RutC30	RutC30	A2	A2
TrA1872W		A2	RutC30	A2	RutC30	A2	A2	RutC30	RutC30	A2	A2
TrA1873W	59098	A2	RutC30	A2	RutC30	A2	A2	RutC30	RutC30	A2	A2
TrA1874-2W		A2	RutC30	A2	RutC30	A2	A2	RutC30	RutC30	A2	A2
TrA1874W	105475	A2	RutC30	A2	RutC30	A2	A2	RutC30	RutC30	A2	A2
TrA1875C	58396	A2	RutC30	A2	RutC30	A2	A2	RutC30	RutC30	A2	A2
TrA1876W	58910	A2	RutC30	A2	RutC30	A2	A2	RutC30	RutC30	A2	A2
TrA1877C	58767	A2	RutC30	A2	RutC30	A2	A2	RutC30	RutC30	A2	A2
TrA1878W	76374	A2	RutC30	A2	RutC30	A2	A2	RutC30	RutC30	A2	A2
TrA1879C	3121	A2	RutC30	A2	RutC30	A2	A2	RutC30	RutC30	A2	A2
TrA1880W	120961	A2	RutC30	A2	RutC30	A2	A2	RutC30	RutC30	A2	A2
TrA1881W		A2	RutC30	A2	RutC30	A2	A2	RutC30	RutC30	A2	A2
TrA1882W	105467	A2	RutC30	A2	RutC30	A2	A2	RutC30	RutC30	A2	A2
TrA1883W	105466	A2	RutC30	A2	RutC30	A2	A2	RutC30	RutC30	A2	A2
TrA1884W	105465	A2	RutC30	A2	RutC30	A2	A2	RutC30	RutC30	A2	A2
TrA1885C	58651	A2	RutC30	A2	RutC30	A2	A2	RutC30	RutC30	A2	A2
TrA1886C	58580	A2	RutC30	A2	RutC30	A2	A2	RutC30	RutC30	A2	A2
TrA1887C	58560	A2	RutC30	A2	RutC30	A2	A2	RutC30	RutC30	A2	A2
TrA1888W	58521	A2	RutC30	A2	RutC30	A2	A2	RutC30	RutC30	A2	A2
TrA1889C	58602	A2	RutC30	A2	RutC30	A2	A2	RutC30	RutC30	A2	A2
TrA1890C	73039	A2	RutC30	A2	RutC30	A2	A2	RutC30	RutC30	A2	A2
TrA1891W	76366	A2	RutC30	A2	RutC30	A2	A2	RutC30	RutC30	A2	A2
TrA1892C	105458	A2	RutC30	A2	RutC30	A2	A2	RutC30	RutC30	A2	A2
TrA1893C	105457	A2	RutC30	A2	RutC30	A2	A2	RutC30	RutC30	A2	A2
TrA1894W	58952	A2	RutC30	A2	RutC30	A2	A2	RutC30	RutC30	A2	A2
TrA1895C	105455	A2	RutC30	A2	RutC30	A2	A2	RutC30	RutC30	A2	A2
TrA1896W	105454	A2	RutC30	A2	RutC30	A2	A2	RutC30	RutC30	A2	A2
TrA1897C	76363	A2	RutC30	A2	RutC30	A2	A2	RutC30	RutC30	A2	A2
TrA1898C		A2	RutC30	A2	RutC30	A2	A2	RutC30	RutC30	A2	A2
TrA1899C	58366	A2	RutC30	A2	RutC30	A2	A2	RutC30	RutC30	A2	A2
TrA1900W	76360	A2	RutC30	A2	RutC30	A2	A2	RutC30	RutC30	A2	A2
TrA1901C	76359	A2	RutC30	A2	RutC30	A2	A2	RutC30	RutC30	A2	A2
TrA1902W		A2	RutC30	A2	RutC30	A2	A2	RutC30	RutC30	A2	A2
TrA1903C		A2	RutC30	A2	RutC30	A2	A2	RutC30	RutC30	A2	A2
TrA1904W	105449	A2	RutC30	A2	RutC30	A2	A2	RutC30	RutC30	A2	A2
TrA1905W	105448	A2	RutC30	A2	RutC30	A2	A2	RutC30	RutC30	A2	A2
TrA1906C	105447	A2	RutC30	A2	RutC30	A2	A2	RutC30	RutC30	A2	A2
TrA1907C	59065	A2	RutC30	A2	RutC30	A2	A2	RutC30	RutC30	A2	A2
TrA1908W	105445	A2	RutC30	A2	RutC30	A2	A2	RutC30	RutC30	A2	A2
TrA1909W	105444	A2	RutC30	A2	RutC30	A2	A2	RutC30	RutC30	A2	A2
TrA1911W	120953	A2	RutC30	A2	RutC30	A2	A2	RutC30	RutC30	A2	A2
TrA1912C	120952	A2	RutC30	A2	RutC30	A2	A2	RutC30	RutC30	A2	A2
TrA1913W	59068	A2	RutC30	A2	RutC30	A2	A2	RutC30	RutC30	A2	A2
TrA1914C		A2	RutC30	A2	RutC30	A2	A2	RutC30	RutC30	A2	A2
TrA1915W		A2	RutC30	A2	RutC30	A2	A2	RutC30	RutC30	A2	A2
TrA1916W	58815	A2	RutC30	A2	RutC30	A2	A2	RutC30	RutC30	A2	A2
TrA1917W	58427	A2	RutC30	A2	RutC30	A2	A2	RutC30	RutC30	A2	A2
TrA1918C		A2	RutC30	RutC30	RutC30	A2	A2	RutC30	RutC30	A2	A2
TrA1919W	58628	A2	RutC30	RutC30	RutC30	A2	A2	RutC30	RutC30	A2	A2
TrA1920W	46493	A2	RutC30	RutC30	RutC30	A2	A2	RutC30	RutC30	A2	A2
TrA1921W		A2	RutC30	RutC30	RutC30	A2	A2	RutC30	RutC30	A2	A2
TrA1923C	46490	A2	RutC30	RutC30	RutC30	A2	A2	RutC30	RutC30	A2	A2
TrA1924W	21890	A2	RutC30	RutC30	RutC30	A2	A2	RutC30	RutC30	A2	A2
TrA1925C	105432	A2	RutC30	RutC30	RutC30	A2	A2	RutC30	RutC30	A2	A2
TrA1926C	120943	A2	RutC30	RutC30	RutC30	A2	A2	RutC30	RutC30	A2	A2
TrA1928W	76340	A2	RutC30	RutC30	RutC30	A2	A2	RutC30	RutC30	A2	A2
TrA1929W	59053	A2	RutC30	RutC30	RutC30	A2	A2	RutC30	RutC30	A2	A2
TrA1930C	76336	A2	RutC30	RutC30	RutC30	A2	A2	RutC30	RutC30	A2	A2
TrA1931W	120940	A2	RutC30	RutC30	RutC30	A2	A2	RutC30	RutC30	A2	A2
TrA1932W	58587	A2	RutC30	RutC30	RutC30	A2	A2	RutC30	RutC30	A2	A2
TrA1933W	105423	A2	RutC30	RutC30	RutC30	A2	A2	RutC30	RutC30	A2	A2
TrA1934C	59067	A2	RutC30	RutC30	RutC30	A2	A2	RutC30	RutC30	A2	A2
TrA1936C	76330	A2	A2/RutC30	RutC30	RutC30	A2	A2	RutC30	RutC30	A2	A2
TrA1937W	105420	A2	A2	RutC30	RutC30	A2	A2	RutC30	RutC30	A2	A2
TrA1938C	76329	A2	A2	RutC30	RutC30	A2	A2	RutC30	RutC30	A2	A2
TrA1939C	120937	A2	A2	RutC30	RutC30	A2	A2	RutC30	RutC30	A2	A2
TrA1940C	58856	A2	A2	RutC30	RutC30	A2	A2	RutC30	RutC30	A2	A2
TrA1941C	46469	A2	A2	RutC30	RutC30	A2	A2	RutC30	RutC30	A2	A2
TrA1942C	76324	A2	A2	RutC30	RutC30	A2	A2	RutC30	RutC30	A2	A2
TrA1943W	46463	A2	A2	RutC30	RutC30	A2	A2	RutC30	RutC30	A2	A2
TrA1944W	105409	A2	A2	RutC30	RutC30	A2	A2	RutC30	RutC30	A2	A2
TrA1946W	105408	A2	A2	RutC30	RutC30	A2	A2	RutC30	RutC30	A2	A2
TrA1947W	105407	A2	A2	RutC30	RutC30	A2	A2	RutC30	RutC30	A2	A2
TrA1948C	105406	A2	A2	RutC30	RutC30	A2	A2	RutC30	RutC30	A2	A2
TrA1949W	105405	A2	A2	RutC30	RutC30	A2	A2	RutC30	RutC30	A2	A2
TrA1951C	3101	A2	A2	RutC30	RutC30	A2	A2	RutC30	RutC30	A2	A2
TrA1952W	120931	A2	A2	RutC30	RutC30	A2	A2	RutC30	RutC30	A2	A2
TrA1953C	76311	A2	A2	RutC30	RutC30	A2	A2	RutC30	RutC30	A2	A2
TrA1954W	105401	A2	A2	RutC30	RutC30	A2	A2	RutC30	RutC30	A2	A2
TrA1955C	120929	A2	A2	RutC30	RutC30	A2	A2	RutC30	RutC30	A2	A2
TrA1956W	59028	A2	A2	RutC30	RutC30	A2	A2	RutC30	RutC30	A2	A2
TrA1957C	120928	A2	A2	RutC30	RutC30	A2	A2	RutC30	RutC30	A2	A2
TrA1958C	43397	A2	A2	RutC30	RutC30	A2	A2	RutC30	RutC30	A2	A2
TrA1959W		A2	A2	RutC30	RutC30	A2	A2	RutC30	RutC30	A2	A2
TrA1960W	120927	A2	A2	RutC30	RutC30	A2	A2	RutC30	RutC30	A2	A2
TrA1961C	120926	A2	A2	RutC30	RutC30	A2	A2	RutC30	RutC30	A2	A2
TrA1962W	41607	A2	A2	RutC30	RutC30	A2	A2	RutC30	RutC30	A2	A2
TrA1963W		A2	A2	RutC30	RutC30	A2	A2	RutC30	RutC30	A2	A2
TrA1964C	105393	A2	A2	RutC30	RutC30	A2	A2	RutC30	RutC30	A2	A2
TrA1965W		A2	A2	RutC30	RutC30	A2	A2	RutC30	RutC30	A2	A2
TrA1966W	59050	A2	A2	RutC30	RutC30	A2	A2	RutC30	RutC30	A2	A2
TrA1967W	105391	A2	A2	RutC30	RutC30	A2	A2	RutC30	RutC30	A2	A2
TrA1968W	58333	A2	A2	RutC30	RutC30	A2	A2	RutC30	RutC30	A2	A2
TrA1969W		A2	A2	RutC30	RutC30	A2	A2	RutC30	RutC30	A2	A2
TrA1970C		A2	A2	RutC30	RutC30	A2	A2	RutC30	RutC30	A2	A2
TrA1971W	105389	A2	A2	RutC30	RutC30	A2	A2	RutC30	RutC30	A2	A2
TrA1972W	33029	A2	A2	RutC30	RutC30	A2	A2	RutC30	RutC30	A2	A2
TrA1973W		A2	A2	RutC30	RutC30	A2	A2	RutC30	RutC30	A2	A2
TrA1974C	58296	A2	A2	RutC30	RutC30	A2	A2	RutC30	RutC30	A2	A2
TrA1975W	105386	A2	A2	RutC30	RutC30	A2	A2	RutC30	RutC30	A2	A2
TrA1976C	105385	A2	A2	RutC30	RutC30	A2	A2	RutC30	RutC30	A2	A2
TrA1977C	73024	A2	A2	RutC30	RutC30	A2	A2	RutC30	RutC30	A2	A2
TrA1978W	105383	A2	A2	RutC30	RutC30	A2	A2	RutC30	RutC30	A2	A2
TrA1979C	58264	A2	A2	RutC30	RutC30	A2	A2	RutC30	RutC30	A2	A2
TrA1980C	105381	A2	A2	RutC30	RutC30	A2	A2	RutC30	RutC30	A2	A2
TrA1981C	73023	A2	A2	RutC30	RutC30	A2	A2	RutC30	RutC30	A2	A2
TrA1982W	105379	A2	A2	RutC30	RutC30	A2	A2	RutC30	RutC30	A2	A2
TrA1983C	59081	A2	A2	RutC30	RutC30	A2	A2	RutC30	RutC30	A2	A2
TrA1984W	58848	A2	A2	RutC30	RutC30	A2	A2	RutC30	RutC30	A2	A2
TrA1986W	37316	A2	A2	RutC30	RutC30	A2	A2	RutC30	RutC30	A2	A2
TrA1987C	3094	A2	A2	RutC30	RutC30	A2	A2	RutC30	RutC30	A2	A2
TrA1989C		A2	A2	RutC30	RutC30	A2	A2	RutC30	RutC30	A2	A2
TrA1991C		A2	A2	RutC30	RutC30	A2	A2	RutC30	RutC30	A2	A2
TrA1992W	58897	A2	A2	RutC30	RutC30	A2	A2	RutC30	RutC30	A2	A2
TrA1993W	42571	A2	A2	RutC30	RutC30	A2	A2	RutC30	RutC30	A2	A2
TrA1994W	46446	A2	A2	RutC30	RutC30	A2	A2	RutC30	RutC30	A2	A2
TrA1995C	46443	A2	A2	RutC30	RutC30	A2	A2	RutC30	RutC30	A2	A2
TrA1996C	120923	A2	A2	RutC30	RutC30	A2	A2	RutC30	RutC30	A2	A2
TrA1997W	58550	A2	A2	RutC30	RutC30	A2	A2	RutC30	RutC30	A2	A2
TrA1998W		A2	A2	RutC30	RutC30	A2	A2	RutC30	RutC30	A2	A2
TrA1999W	58299	A2	A2	RutC30	RutC30	A2	A2	RutC30	RutC30	A2	A2
TrA2000C	58511	A2	A2	RutC30	RutC30	A2	A2	RutC30	RutC30	A2	A2
TrA2001C	105363	A2	A2	RutC30	RutC30	A2	A2	RutC30	RutC30	A2	A2
TrA2004W	42792	A2	A2	RutC30	RutC30	A2	A2	RutC30	RutC30	A2	A2
TrA2006W	59078	A2	A2	RutC30	RutC30	A2	A2	RutC30	RutC30	A2	A2
TrA2007C	58772	A2	A2	RutC30	RutC30	A2	A2	RutC30	RutC30	A2	A2
TrA2008W	120922	A2	A2	RutC30	RutC30	A2	A2	RutC30	RutC30	A2	A2
TrA2009C	58694	A2	A2	RutC30	RutC30	A2	A2	RutC30	RutC30	A2	A2
TrA2010W	105356	A2	A2	RutC30	RutC30	A2	A2	RutC30	RutC30	A2	A2
TrA2011W	76291	A2	A2	RutC30	RutC30	A2	A2	RutC30	RutC30	A2	A2
TrA2012W	76288	A2	A2	RutC30	RutC30	A2	A2	RutC30	RutC30	A2	A2
TrA2013C	58867	A2	A2	RutC30	RutC30	A2	A2	RutC30	RutC30	A2	A2
TrA2015W	120918	A2	A2	RutC30	RutC30	A2	A2	RutC30	RutC30	A2	A2
TrA2016C	120917	A2	A2	RutC30	RutC30	A2	A2	RutC30	RutC30	A2	A2
TrA2017C	105351	A2	A2	RutC30	RutC30	A2	A2	RutC30	RutC30	A2	A2
TrA2018W	58489	A2	A2	RutC30	RutC30	A2	A2	RutC30	RutC30	A2	A2
TrA2019C	105349	A2	A2	RutC30	RutC30	A2	A2	RutC30	RutC30	A2	A2
TrA2020C	58244	A2	A2	RutC30	RutC30	A2	A2	RutC30	RutC30	A2	A2
TrA2021W	59056	A2	A2	RutC30	RutC30	A2	A2	RutC30	RutC30	A2	A2
TrA2022W	105346	A2	A2	RutC30	RutC30	A2	A2	RutC30	RutC30	A2	A2
TrA2023W	58493	A2	A2	RutC30	RutC30	A2	A2	RutC30	RutC30	A2	A2
TrA2024C	120915	A2	A2	RutC30	RutC30	A2	A2	RutC30	RutC30	A2	A2
TrA2025W	46421	A2	A2	RutC30	RutC30	A2	A2	RutC30	RutC30	A2	A2
TrA2026C	105342	A2	A2	RutC30	RutC30	A2	A2	RutC30	RutC30	A2	A2
TrA2027W	21876	A2	A2	RutC30	RutC30	A2	A2	RutC30	RutC30	A2	A2
TrA2028W	73016	A2	A2	RutC30	RutC30	A2	A2	RutC30	RutC30	A2	A2
TrA2029W	105338	A2	A2	RutC30	RutC30	A2	A2	RutC30	RutC30	A2	A2
TrA2031C	58814	A2	A2	RutC30	RutC30	A2	A2	RutC30	RutC30	A2	A2
TrA2032C		A2	A2	RutC30	RutC30	A2	A2	RutC30	RutC30	A2	A2
TrA2033W	105336	A2	A2	RutC30	RutC30	A2	A2	RutC30	RutC30	A2	A2
TrA2034C	120912	A2	A2	RutC30	RutC30	A2	A2	RutC30	RutC30	A2	A2
TrA2035W		A2	A2	RutC30	RutC30	A2	A2	RutC30	RutC30	A2	A2
TrA2036W	58857	A2	A2	RutC30	RutC30	A2	A2	RutC30	RutC30	A2	A2
TrA2037W	58535	A2	A2	RutC30	RutC30	A2	A2	RutC30	RutC30	A2	A2
TrA2038C	58689	A2	A2	RutC30	RutC30	A2	A2	RutC30	RutC30	A2	A2
TrA2039C	58765	A2	A2	RutC30	RutC30	A2	A2	RutC30	RutC30	A2	A2
TrA2040W	105330	A2	A2	RutC30	RutC30	A2	A2	RutC30	RutC30	A2	A2
TrA2041C	120911	A2	A2	RutC30	RutC30	A2	A2	RutC30	RutC30	A2	A2
TrA2042W	105328	A2	A2	RutC30	RutC30	A2	A2	RutC30	RutC30	A2	A2
TrA2043C		A2	A2	RutC30	RutC30	A2	A2	RutC30	RutC30	A2	A2
TrA2044W	58669	A2	A2	RutC30	RutC30	A2	A2	RutC30	RutC30	A2	A2
TrA2045C	76269	A2	A2	RutC30	RutC30	A2	A2	RutC30	RutC30	A2	A2
TrA2046C	76266	A2/RutC30	A2	RutC30	RutC30	A2	A2	RutC30	RutC30	A2	A2
TrA2048C	58627	RutC30	A2	RutC30	RutC30	A2	A2	RutC30	RutC30	A2	A2
TrA2050C	120908	RutC30	A2	RutC30	RutC30	A2	A2	RutC30	RutC30	A2	A2
TrA2051C		RutC30	A2	RutC30	RutC30	A2	A2	RutC30	RutC30	A2	A2
TrA2052C		RutC30	A2	RutC30	RutC30	A2	A2	RutC30	RutC30	A2	A2
TrA2054W	58853	RutC30	A2	RutC30	RutC30	A2	A2	RutC30	RutC30	A2	A2
TrA2055W	21873	RutC30	A2	RutC30	RutC30	A2	A2	RutC30	RutC30	A2	A2
TrA2056-2C		RutC30	A2	RutC30	RutC30	A2	A2	RutC30	RutC30	A2	A2
TrA2056C	105315	RutC30	A2	RutC30	RutC30	A2	A2	RutC30	RutC30	A2	A2
TrA2057W	58421	RutC30	A2	RutC30	RutC30	A2	A2	RutC30	RutC30	A2	A2
TrA2058W	105313	RutC30	A2	RutC30	RutC30	A2	A2	RutC30	RutC30	A2	A2
TrA2059W		RutC30	A2	RutC30	RutC30	A2	A2	RutC30	RutC30	A2	A2
TrA2060C	58672	RutC30	A2	RutC30	RutC30	A2	A2	RutC30	RutC30	A2	A2
TrA2061C	105311	RutC30	A2	RutC30	RutC30	A2	A2	RutC30	RutC30	A2	A2
TrA2062C	58631	RutC30	A2	RutC30	RutC30	A2	A2	RutC30	RutC30	A2	A2
TrA2063-2W		RutC30	A2	RutC30	RutC30	A2	A2	RutC30	RutC30	A2	A2
TrA2063W	76256	RutC30	A2	RutC30	RutC30	A2	A2	RutC30	RutC30	A2	A2
TrA2064C	120899	RutC30	A2	RutC30	RutC30	A2	A2	RutC30	RutC30	A2	A2
TrA2065W	120897	RutC30	A2	RutC30	RutC30	A2	A2	RutC30	RutC30	A2	A2
TrA2066W	76250	RutC30	A2	RutC30	RutC30	A2	A2	RutC30	RutC30	A2	A2
TrA2067C	3067	RutC30	A2	RutC30	RutC30	A2	A2	RutC30	RutC30	A2	A2
TrA2068C	76249	RutC30	A2	RutC30	RutC30	A2	A2	RutC30	RutC30	A2	A2
TrA2070W		RutC30	A2	RutC30	RutC30	A2	A2	RutC30	RutC30	A2	A2
TrA2071W	76247	RutC30	A2	RutC30	RutC30	A2	A2	RutC30	RutC30	A2	A2
TrA2072C	120893	RutC30	A2	RutC30	RutC30	A2	A2	RutC30	RutC30	A2	A2
TrA2073W	120892	RutC30	A2	RutC30	RutC30	A2	A2	RutC30	RutC30	A2	A2
TrA2074W	3063	RutC30	A2	RutC30	RutC30	A2	A2	RutC30	RutC30	A2	A2
TrA2075C	58746	RutC30	A2	RutC30	RutC30	A2	A2	RutC30	RutC30	A2	A2
TrA2076W	43225	RutC30	A2	RutC30	RutC30	A2	A2	RutC30	RutC30	A2	A2
TrA2077W	46382	RutC30	A2	RutC30	RutC30	A2	A2	RutC30	RutC30	A2	A2
TrA2078C	58456	RutC30	A2	RutC30	RutC30	A2	A2	RutC30	RutC30	A2	A2
TrA2079C	105291	RutC30	A2	RutC30	RutC30	A2	A2	RutC30	RutC30	A2	A2
TrA2080C	105290	RutC30	A2	RutC30	RutC30	A2	A2	RutC30	RutC30	A2	A2
TrA2081W	76238	RutC30	A2	RutC30	RutC30	A2	A2	RutC30	RutC30	A2	A2
TrA2082C	105288	RutC30	A2	RutC30	RutC30	A2	A2	RutC30	RutC30	A2	A2
TrA2083W	105287	RutC30	A2	RutC30	RutC30	A2	A2	RutC30	RutC30	A2	A2
TrA2084C	105286	RutC30	A2	RutC30	RutC30	A2	A2	RutC30	RutC30	A2	A2
TrA2085W	58887	RutC30	A2	RutC30	RutC30	A2	A2	RutC30	RutC30	A2	A2
TrA2086C	76235	RutC30	A2	RutC30	RutC30	A2	A2	RutC30	RutC30	A2	A2
TrA2087C	73005	RutC30	A2	RutC30	RutC30	A2	A2	RutC30	RutC30	A2	A2
TrA2088C	105282	RutC30	A2	RutC30	RutC30	A2	A2	RutC30	RutC30	A2	A2
TrA2089C	58675	RutC30	A2	RutC30	RutC30	A2	A2	RutC30	RutC30	A2	A2
TrA2090C	43286	RutC30	A2	RutC30	RutC30	A2	A2	RutC30	RutC30	A2	A2
TrA2091W	105279	RutC30	A2	RutC30	RutC30	A2	A2	RutC30	RutC30	A2	A2
TrA2092C	59119	RutC30	A2	RutC30	RutC30	A2	A2	RutC30	RutC30	A2	A2
TrA2093W	58431	RutC30	A2	RutC30	RutC30	A2	A2	RutC30	RutC30	A2	A2
TrA2094C	58450	RutC30	A2	RutC30	RutC30	A2	A2	RutC30	RutC30	A2	A2
TrA2095W	105275	RutC30	A2	RutC30	RutC30	A2	A2	RutC30	RutC30	A2	A2
TrA2096W	120889	RutC30	A2	RutC30	RutC30	A2	A2	RutC30	RutC30	A2	A2
TrA2097W	58563	RutC30	A2	RutC30	RutC30	A2	A2	RutC30	RutC30	A2	A2
TrA2098C	76230	RutC30	A2	RutC30	RutC30	A2	A2	RutC30	RutC30	A2	A2
TrA2099W	58717	RutC30	A2	RutC30	RutC30	A2	A2	RutC30	RutC30	A2	A2
TrA2100W	105269	RutC30	A2	RutC30	RutC30	A2	A2	RutC30	RutC30	A2	A2
TrA2101C	58639	RutC30	A2	RutC30	RutC30	A2	A2	RutC30	RutC30	A2	A2
TrA2102C	3055	RutC30	A2	RutC30	RutC30	A2	A2	RutC30	RutC30	A2	A2
TrA2103W	58701	RutC30	A2	RutC30	RutC30	A2	A2	RutC30	RutC30	A2	A2
TrA2104C	76227	RutC30	A2	RutC30	RutC30	A2	A2	RutC30	RutC30	A2	A2
TrA2105C	105263	RutC30	A2	RutC30	RutC30	A2	A2	RutC30	RutC30	A2	A2
TrA2106W	120884	RutC30	A2	RutC30	RutC30	A2	A2	RutC30	RutC30	A2	A2
TrA2107C	105260	RutC30	A2	RutC30	RutC30	A2	A2	RutC30	RutC30	A2	A2
TrA2108W		RutC30	A2	RutC30	RutC30	A2	A2	RutC30	RutC30	A2	A2
TrA2109C		RutC30	A2	RutC30	RutC30	A2	A2	RutC30	RutC30	A2	A2
TrA2110C	76220	RutC30	A2	RutC30	RutC30	A2	A2	RutC30	RutC30	A2	A2
TrA2111C	58466	RutC30	A2	RutC30	RutC30	A2	A2	RutC30	RutC30	A2	A2
TrA2112C		RutC30	A2	RutC30	RutC30	A2	A2	RutC30	RutC30	A2	A2
TrA2113C	105255	RutC30	A2	RutC30	RutC30	A2	A2	RutC30	RutC30	A2	A2
TrA2114W	59002	RutC30	A2	RutC30	RutC30	A2	A2	RutC30	RutC30	A2	A2
TrA2115C	3049	RutC30	A2	RutC30	RutC30	A2	A2	RutC30	RutC30	A2	A2
TrA2116C	76218	RutC30	A2	RutC30	RutC30	A2	A2	RutC30	RutC30	A2	A2
TrA2117C	105251	RutC30	A2	RutC30	RutC30	A2	A2	RutC30	RutC30	A2	A2
TrA2118W	58412	RutC30	A2	RutC30	RutC30	A2	A2	RutC30	RutC30	A2	A2
TrA2119C	58880	RutC30	A2	RutC30	RutC30	A2	A2	RutC30	RutC30	A2	A2
TrA2120C	105247	RutC30	A2	RutC30	RutC30	A2	A2	RutC30	RutC30	A2	A2
TrA2121W	105246	RutC30	A2	RutC30	RutC30	A2	A2	RutC30	RutC30	A2	A2
TrA2122C	120879	RutC30	A2	RutC30	RutC30	A2	A2	RutC30	RutC30	A2	A2
TrA2123C	76215	RutC30	A2	RutC30	RutC30	A2	A2	RutC30	RutC30	A2	A2
TrA2124W	120877	RutC30	A2	RutC30	RutC30	A2	A2	RutC30	RutC30	A2	A2
TrA2125W	105242	RutC30	A2	RutC30	RutC30	A2	A2	RutC30	RutC30	A2	A2
TrA2126W		RutC30	A2	RutC30	RutC30	A2	A2	RutC30	RutC30	A2	A2
TrA2127W	58823	RutC30	A2	RutC30	RutC30	A2	A2	RutC30	RutC30	A2	A2
TrA2128C	105239	RutC30	A2	RutC30	RutC30	A2	A2	RutC30	RutC30	A2	A2
TrA2129W	105238	RutC30	A2	RutC30	RutC30	A2	A2	RutC30	RutC30	A2	A2
TrA2130C	105237	RutC30	A2	RutC30	RutC30	A2	A2	RutC30	RutC30	A2	A2
TrA2131C	3043	RutC30	A2	RutC30	RutC30	A2	A2	RutC30	RutC30	A2	A2
TrA2132C	76210	RutC30	A2	RutC30	RutC30	A2	A2	RutC30	RutC30	A2	A2
TrA2133W	105233	RutC30	A2	RutC30	RutC30	A2	A2	RutC30	RutC30	A2	A2
TrA2134C	120873	RutC30	A2	RutC30	RutC30	A2	A2	RutC30	RutC30	A2	A2
TrA2135W	72993	RutC30	A2	RutC30	RutC30	A2	A2	RutC30	RutC30	A2	A2
TrA2136C	58953	RutC30	A2	RutC30	RutC30	A2	A2	RutC30	RutC30	A2	A2
TrA2137W		RutC30	A2	RutC30	RutC30	A2	A2	RutC30	RutC30	A2	A2
TrA2138W	76204	RutC30	A2	RutC30	RutC30	A2	A2	RutC30	RutC30	A2	A2
TrA2139C	58289	RutC30	A2	RutC30	RutC30	A2	A2	RutC30	RutC30	A2	A2
TrA2140W	58285	RutC30	A2	RutC30	RutC30	A2	A2	RutC30	RutC30	A2	A2
TrA2141C	120872	RutC30	A2	RutC30	RutC30	A2	A2	RutC30	RutC30	A2	A2
[truncated: 8,162 more rows]
